# Supplementary material for: Systemic immunity-inflammation index and body mass index: A cross-sectional study
Source: PLoS One. 2025 Jul 16;20(7):e0327017. doi: 10.1371/journal.pone.0327017 (PMC12266463; doi:10.1371/journal.pone.0327017)
Supplement: S1 File — (CSV) [file pone.0327017.s002.csv]

TG	LDL-C	HDL-C	FPG	INS	lymphocyte	neutrophil	blood platelet	SII	Gender	Age	Race	Education level	Marital status	weight	height	bmi	ALT	AST	HbA1c	Diabetes	SMOKING	Alcohol	TC
0.948	2.534	0.85	5.72	16.96	1.8	3	254	423.3333333	1	49	3	2	3	98.8	182.3	29.7	8	14	5.6	2	1	1	3.8
1.49	4.293	1.11	5.27	7.49	0.9	2.6	154	444.8888889	1	76	3	5	1	83.3	177.1	26.6	17	19	5.5	2	3	1	6.03
1.603	2.483	1.03	5.72	8.23	2.8	3.3	235	276.9642857	1	47	5	1	1	67.9	166.2	24.6	14	22	5.3	2	3	1	4.16
0.463	3.103	1.84	4.88	9.67	2.2	3.1	243	342.4090909	2	28	4	4	3	91.6	174.5	30.1	9	11	5	2	3	1	5.15
0.745	1.733	2.17	6.05	7.62	2.2	4.2	379	723.5454545	1	76	5	4	1	61.5	162.5	23.3	26	31	5.6	2	3	1	4.24
1.253	2.87	1.34	5.44	18.49	2.6	4	181	278.4615385	2	55	4	3	3	107.2	164.6	39.6	32	32	6.3	2	1	1	4.73
1.016	4.215	1.58	5.38	6.13	2.9	4.6	237	375.9310345	2	43	3	4	2	92.1	161	35.5	9	12	5.2	2	1	1	6.21
0.7	2.974	1.66	5.55	7.59	2	6.8	257	873.8	2	49	2	4	1	85.4	163.3	32	10	13	5.3	2	1	1	4.94
1.682	3.026	0.96	5.33	12.51	1.6	4.4	274	753.5	1	80	3	3	2	83.4	171.6	28.3	15	20	5.7	2	3	1	4.68
1.502	3.051	0.72	5.55	13.76	2.6	6.1	369	865.7307692	1	41	3	3	2	88.7	173.8	29.4	32	22	5.4	2	1	1	4.4
0.531	2.638	1.76	5.88	7	2.2	5.5	314	785	2	66	3	3	1	83.2	157.9	33.4	8	12	5.5	3	3	1	4.63
0.858	2.069	1.24	5.55	3.56	2.4	4.7	166	325.0833333	2	25	3	4	1	67.9	160.8	26.3	5	10	5	2	1	1	3.7
0.677	3.284	2.33	6.33	10.82	0.9	4.5	314	1570	1	76	3	5	1	99.1	174.1	32.7	17	12	5.6	2	3	1	5.87
1.377	4.319	0.96	14.9	46.42	1.6	6.6	262	1080.75	1	30	4	4	3	191.4	175.8	61.9	59	29	13.5	1	1	1	5.84
1.253	2.25	1.16	6.11	9.6	1.4	4.1	131	383.6428571	1	71	3	3	2	86.3	177.5	27.4	36	35	4.4	2	3	1	3.93
1.197	4.939	1.24	5.27	8.61	2.4	3.7	242	373.0833333	1	28	5	5	3	70.2	168.5	24.7	18	23	5.7	2	3	1	6.67
1.321	4.293	1.81	6.94	25.7	1.9	1.9	158	158	1	55	4	4	2	135.1	178.4	42.4	22	14	6.3	2	1	1	6.62
1.095	4.034	1.55	6.72	10.92	2.1	1.8	168	144	1	80	4	5	2	93.6	179.6	29	11	14	5.6	2	3	1	6.03
1.366	3.491	0.98	5.72	66.11	3.3	7.3	300	663.6363636	1	32	5	5	1	126.5	178.3	39.8	29	20	6.3	2	1	1	5.04
0.689	2.172	2.04	4.77	1.96	1.6	3.4	214	454.75	2	48	3	5	1	55.9	152.6	24	13	15	5.1	2	3	1	4.53
1.671	2.043	1.27	6.77	7.71	1.4	4.2	155	465	2	76	3	1	2	100.1	154.2	42.1	13	17	8	1	3	1	3.98
1.332	2.431	0.91	7.77	15.26	1.6	4	163	407.5	1	80	3	4	2	93.8	168.1	33.2	10	13	6.6	1	3	1	3.9
0.655	3	1.42	5.72	3.85	2.1	3.6	203	348	1	49	3	4	1	92.7	177.3	29.5	13	14	5.2	2	3	1	4.71
0.666	2.664	1.5	5.55	18.55	1.8	4.3	256	611.5555556	2	28	5	4	3	92.4	161	35.6	29	22	5.5	2	1	1	4.47
1.592	1.5	1.73	5.05	3.81	2.3	4.8	360	751.3043478	2	39	4	2	1	68.4	171.1	23.4	9	13	4.9	2	2	1	3.85
0.926	2.405	0.96	5.22	7.08	1.5	4.9	207	676.2	1	52	5	1	1	65.4	161.7	25	28	26	5.8	2	1	1	3.78
0.406	3.31	1.84	5.38	5.84	2.1	1.7	223	180.5238095	2	54	3	4	1	53.4	165.6	19.5	22	27	5.6	2	3	1	5.33
0.677	3.284	1.45	5.16	3.96	1.9	3.3	234	406.4210526	1	55	4	3	3	60	168.2	21.2	33	34	5.3	2	1	1	5.02
1.366	3.62	1.78	8.6	17.87	0.7	2.8	54	216	2	59	2	2	2	81.6	157	33.1	36	53	6.5	1	3	1	5.95
0.813	1.862	2.43	4.94	3.2	1.8	3.9	245	530.8333333	1	40	4	3	3	67.6	185.5	19.6	15	20	4.9	2	1	1	4.63
1.456	3.982	1.09	6.16	15.25	1.8	4.2	227	529.6666667	2	56	3	3	2	93.7	161.9	35.7	24	20	5.4	2	3	1	5.66
1.366	1.914	1.01	7.16	43.97	2	3.9	286	557.7	2	48	3	2	1	115.8	162.9	43.6	7	14	6.3	1	3	1	3.49
0.745	2.25	1.55	5.16	6.09	1.9	2.8	187	275.5789474	1	28	5	3	3	75.6	168.5	26.6	39	132	5.3	2	1	1	4.14
1.761	1.836	1.19	6.22	10.94	3.2	3.5	234	255.9375	1	31	5	4	1	72.9	168.6	25.6	28	17	5	2	2	1	3.72
2.823	3.284	0.93	20.3	35.34	2.9	4.3	216	320.2758621	1	50	2	2	3	99.6	168.9	34.9	40	20	10.6	1	2	1	5.35
2.777	1.784	0.62	7.66	9.92	3.8	3.8	325	325	1	80	3	1	2	63.7	151.9	27.6	6	13	7.5	1	3	1	3.44
0.824	2.302	1.53	6.22	23.63	1.8	2.5	211	293.0555556	1	47	4	4	1	129.6	192	35.2	19	15	5.7	2	2	1	4.19
1.039	2.948	1.76	5.11	3.13	1.1	3.9	207	733.9090909	2	74	3	3	2	84.1	165.6	30.7	18	29	5.6	2	3	1	5.12
0.474	2.198	1.27	5.72	7.07	1.9	3	188	296.8421053	1	44	3	3	2	88.1	178.1	27.8	134	86	4.8	2	1	1	3.72
2.077	2.146	1.11	7.38	26.86	2.5	5.4	216	466.56	2	80	3	3	2	64.9	148.2	29.5	11	16	5.8	1	1	1	4.06
0.802	3	1.29	6.22	6.48	2.2	4.9	282	628.0909091	2	63	3	3	1	62.2	153.9	26.3	11	13	5.8	2	1	1	4.63
1.942	3.258	1.24	5.88	29.42	1.3	4.9	166	625.6923077	1	63	3	4	1	106.7	174.9	34.9	68	46	5.7	2	1	1	5.28
1.276	2.534	1.32	5.38	3.47	1.7	2.6	81	123.8823529	1	34	5	5	1	71.2	178.4	22.4	14	18	5.2	2	3	1	4.37
0.485	0.957	2.02	9.27	109	2.3	7	211	642.173913	1	59	2	4	2	130.5	168.1	46.2	29	20	8.8	1	1	1	3.26
1.332	4.888	1.22	5.55	13.52	2.7	3.4	288	362.6666667	2	33	4	2	3	112.3	164	41.8	15	17	5.7	2	1	1	6.65
1.513	2.948	1.09	4.94	6.05	1.7	5.1	312	936	1	55	3	2	2	83	175.8	26.9	10	18	5.2	1	1	1	4.65
2.134	3.026	1.68	6.27	10.34	2.3	5.2	428	967.6521739	2	55	1	3	1	107.7	153.5	45.7	19	22	6.2	2	3	1	5.56
1.061	2.172	1.32	7.27	3.7	3.3	7	295	625.7575758	1	48	5	5	1	76.7	165.7	27.9	40	23	5.5	2	1	1	3.93
0.395	1.267	1.14	5.5	7.83	2.5	3.4	253	344.08	1	58	4	4	1	78.1	171	26.7	20	29	5.8	2	1	1	2.66
1.852	1.345	1.42	5.38	6.31	2.9	4.4	274	415.7241379	1	66	4	2	2	73.5	166.7	26.4	11	18	6.2	1	1	1	3.47
2.055	1.784	1.09	12.7	29.05	2.4	6.8	257	728.1666667	1	47	3	4	1	163	171.7	55.3	25	18	7.6	1	3	1	3.67
1.445	2.56	2.04	6.55	12.92	1.1	1.8	262	428.7272727	2	80	3	3	1	62.2	155.8	25.6	14	20	4.6	2	3	1	5.17
1.423	3	1.24	4.94	11.43	3.6	4.9	239	325.3055556	2	22	3	3	1	65.1	162	24.8	13	15	5.1	2	1	1	4.84
0.61	1.293	1.14	5.05	2.03	2.6	4.7	303	547.7307692	2	23	2	3	1	53	166.3	19.2	62	36	5.2	2	1	1	2.77
0.44	2.017	1.53	5.66	5.62	0.9	1.8	236	472	1	63	3	5	1	84.1	171.8	28.5	15	15	5.6	2	3	1	3.78
1.174	2.302	0.83	11.1	15.03	2.3	1.5	231	150.6521739	1	69	4	3	1	123.5	179.4	38.4	66	27	8.5	1	3	1	3.62
2.89	3.051	1.03	11.1	23.78	1.5	3.3	180	396	1	65	3	2	2	69.7	172	23.6	50	50	7.2	1	3	1	5.25
0.621	3.336	3.13	6.55	11.69	0.8	14.7	266	4887.75	2	77	3	3	2	58.8	159	23.3	11	15	5.5	2	3	1	6.7
1.592	1.888	1.06	6.33	20.92	3.8	5.6	325	478.9473684	2	41	3	3	1	114	168.5	40.2	18	18	7	1	1	1	3.59
2.235	3.129	0.88	7.44	50.05	1.8	3.1	185	318.6111111	2	45	1	3	1	93.7	162.3	35.6	55	36	6	2	2	1	4.91
1.208	2.87	1.24	5.27	13.39	3	5.7	253	480.7	2	72	4	4	2	79.4	160.2	30.9	13	13	5.3	2	1	1	4.6
0.474	1.94	1.29	6.11	12.05	4.4	4.4	267	267	1	48	3	4	1	88.6	167.2	31.7	80	60	5.6	1	1	1	3.49
0.44	3.569	1.53	5.38	1.97	2.5	2.7	258	278.64	1	45	3	4	2	75.2	181.5	22.8	14	21	5.1	2	1	1	5.28
1.118	3.129	1.06	5.22	3.26	2.4	4.8	222	444	1	27	1	2	3	73.7	176.4	23.7	22	20	5.3	2	1	1	4.65
1.581	2.121	1.09	5.5	10.09	3.8	4.7	224	277.0526316	1	30	1	3	3	107.2	176.4	34.5	20	20	5.3	2	2	1	3.85
0.723	1.681	1.27	6.77	8.3	1.4	3.5	219	547.5	1	80	3	5	1	79.2	184	23.4	22	22	5.2	2	3	1	3.28
0.948	3.931	1.29	5.55	7.73	1.7	4.8	190	536.4705882	2	58	4	4	3	124.9	168.4	44	12	12	5.9	2	1	1	5.61
0.237	2.146	2.84	6	4.46	0.8	3	181	678.75	1	70	3	4	1	80.9	173.6	26.8	30	33	5.2	2	3	1	5.12
1.4	4.163	1.32	6.22	13.19	2	5	258	645	1	37	2	4	1	112.9	185.2	32.9	43	62	5.7	2	1	1	6.05
2.021	3.439	1.32	5.22	15.59	3.1	1.9	251	153.8387097	2	57	5	5	2	111.8	171.7	37.9	23	19	5.6	2	2	1	5.59
1.355	4.551	1.37	5.83	10.61	2.9	6.9	349	830.3793103	2	25	5	4	1	68.4	164.8	25.2	22	16	5.4	2	1	1	6.47
0.881	1.81	1.09	5.94	17.77	1.7	4.4	199	515.0588235	1	71	3	5	1	96.2	176	31.1	29	21	5.6	2	3	1	3.31
0.711	3.155	1.24	6.11	20.41	3.3	4.2	315	400.9090909	2	26	4	4	3	93.8	178.5	29.4	14	14	5.7	2	3	1	4.71
0.926	4.991	1.73	6.11	8.3	2.9	4.2	167	241.862069	1	44	4	5	1	114.9	178.4	36.1	23	20	5.7	2	1	1	7.09
0.565	2.276	1.55	5.94	3.61	1.3	5.8	192	856.6153846	1	70	5	2	2	58.9	175.8	19.1	12	15	6.1	2	1	1	4.11
1.129	4.577	0.98	6.49	9.54	3.1	2.6	259	217.2258065	1	63	5	4	1	75.9	173.9	25.1	8	15	5.8	2	3	1	6.03
0.824	2.353	1.53	6.22	6.65	1.3	2.5	184	353.8461538	1	45	1	3	1	87.3	179.1	27.2	25	16	5.3	2	3	1	4.24
1.14	3.439	0.98	6.94	20.52	2.6	3.8	362	529.0769231	1	43	1	2	2	86.8	167.4	31	35	20	6.3	2	3	1	4.89
0.598	2.353	1.42	6.61	8.22	1.2	2.1	173	302.75	1	68	3	5	1	77.9	171.6	26.5	35	33	5.5	2	3	1	4.06
1.366	3.75	1.06	6	22.51	1.7	4.4	213	551.2941176	1	36	5	4	3	114.5	181.3	34.8	21	20	5.2	2	3	1	5.38
1.287	1.448	1.6	6.83	14.15	2.8	2.8	208	208	1	21	1	4	3	65.1	164.6	24	18	28	5.5	2	2	1	3.57
0.677	1.267	1.55	8.49	16.07	2	4.3	258	554.7	2	53	4	2	1	149.1	155.5	61.7	62	83	6	2	1	1	3.15
0.553	2.689	1.4	5.61	7.1	3.8	2.7	279	198.2368421	1	61	4	5	1	85.8	177.6	27.2	28	24	5.9	2	3	1	4.34
0.96	3.258	1.78	5.11	7.9	1.6	4.6	218	626.75	2	48	3	3	2	83.6	165.9	30.4	15	19	5.2	2	3	1	5.43
0.689	3.207	1.16	5.38	13.88	1.7	2.4	208	293.6470588	1	63	3	4	2	88.3	178.2	27.8	10	18	5.5	2	3	1	4.68
0.644	2.327	2.3	5.38	9.48	2.6	3.9	209	313.5	2	49	4	4	2	134.1	170.3	46.2	17	20	5.3	2	3	1	4.91
2.213	3	0.98	5.5	5.6	1.9	5.8	230	702.1052632	1	49	5	1	1	74.1	173.8	24.5	18	29	5.4	2	1	1	4.89
1.061	4.888	2.25	8.05	6.21	1.6	3.8	183	434.625	1	71	5	2	2	85.5	178.9	26.7	12	14	7.9	2	2	1	7.53
1.14	3.181	1.45	5.66	5.33	1.5	2.5	279	465	1	61	4	2	2	66.5	182.6	19.9	20	18	4.6	2	3	1	5.09
0.7	2.276	1.47	5.38	3.28	1.6	6.7	363	1520.0625	2	80	4	2	1	69.4	151.4	30.3	8	13	6.1	2	3	1	4.06
0.971	2.767	1.37	4.88	17.14	3.8	8.2	300	647.3684211	2	40	5	3	3	120.8	168	42.8	11	12	5.2	2	1	1	4.55
0.768	5.534	2.02	7.05	5.81	1.5	2.8	218	406.9333333	1	61	2	5	1	90.1	172.9	30.1	26	23	5.6	2	3	1	7.81
1.264	4.913	1.37	6.11	5.4	1.6	5	183	571.875	1	47	1	2	1	84.5	170.8	29	21	15	5.5	2	1	1	6.8
2.811	3.827	1.24	5	4.83	4	3.3	208	171.6	1	36	5	5	1	57.9	179.1	18.1	49	42	5.1	2	2	1	6.23
1.389	3.776	0.96	6.05	15.65	3.2	4.1	202	258.8125	1	44	2	3	1	119.5	179.2	37.2	44	28	5.4	2	1	1	5.3
0.926	3.698	1.29	5.88	6.88	1.5	1.2	231	184.8	1	50	4	2	1	92.6	163.3	34.7	14	19	4.6	2	3	1	5.38
1.298	3.207	1.84	5.11	2.2	2	4.6	328	754.4	2	52	3	4	3	77.1	166.7	27.7	13	19	5.3	2	1	1	5.56
2.247	1.914	0.75	14.2	8.63	2.7	3.7	269	368.6296296	2	65	4	3	2	77.3	156.7	31.5	13	15	11.6	1	1	1	3.54
0.282	2.612	1.58	6.38	4.93	1.4	1.7	201	244.0714286	1	28	4	3	1	75.3	183.1	22.5	35	28	5.7	2	1	1	4.34
2.597	1.888	1.22	11.8	18.09	3.6	6.7	272	506.2222222	2	64	1	4	2	84.8	153.2	36.1	73	74	8.3	1	1	1	4.09
0.881	2.017	1.34	5.55	11.62	2.2	5.3	318	766.0909091	1	62	3	3	1	82.9	178.9	25.9	36	26	5.4	2	3	1	3.75
1.152	2.095	0.88	5.88	21.45	2.4	4.9	307	626.7916667	2	28	5	4	2	90.8	164.5	33.6	12	11	5.1	2	1	1	3.47
0.756	2.198	0.98	8.33	17.11	2	4.7	269	632.15	1	71	4	4	1	110.5	170.8	37.9	15	22	6.8	1	3	1	3.54
0.723	3	1.37	4.77	1.68	1.6	4.2	236	619.5	1	49	4	3	1	81.9	172.2	27.6	11	17	5.5	2	1	1	4.68
1.976	4.034	0.91	5.05	9.02	2.6	5.1	319	625.7307692	2	34	3	3	1	91.9	164.6	33.9	17	13	5.8	2	1	1	5.77
0.316	2.121	2.17	5.55	11.17	1.7	3.4	209	418	1	60	3	3	2	85.6	181.4	26	52	39	5.4	2	3	1	4.47
0.463	2.483	1.6	6	4.37	2.5	4.3	291	500.52	1	25	1	2	3	69.4	170.8	23.8	13	20	5.8	2	3	1	4.32
0.768	2.483	1.16	6.16	18.38	2.9	5.7	370	727.2413793	1	64	4	4	1	96.2	168.8	33.8	16	19	6.1	3	3	1	3.98
0.248	1.267	1.66	5.11	6.75	2.1	3.8	210	380	1	23	3	4	1	88.4	183.1	26.4	17	17	5.6	2	3	1	3.13
1.66	3.284	1.45	5.11	6.29	1.6	3.6	239	537.75	1	40	3	5	1	75.7	166	27.5	16	21	5.6	2	3	1	5.4
1.818	2.457	1.19	5.77	13.28	2.4	3	338	422.5	2	34	1	2	1	76	150.7	33.5	11	15	5.8	2	3	1	4.37
1.4	2.483	1.29	11.9	6.1	0.9	2.2	164	400.8888889	1	66	4	4	1	96.3	174.2	31.7	9	13	10.8	1	1	1	4.34
0.847	5.094	2.12	6.44	8.81	1.6	2.8	200	350	2	65	4	5	1	80.9	161.5	31	27	22	5.8	2	2	1	7.53
0.666	2.767	0.88	5.66	10.34	1.5	2.9	217	419.5333333	1	44	1	5	1	85	174.9	27.8	57	25	5	2	3	1	3.96
0.644	2.948	1.01	5.72	6.95	1.8	3.1	470	809.4444444	1	31	2	5	1	90	178.9	28.1	14	18	5.8	2	2	1	4.24
0.994	2.405	1.22	5.55	14.72	1.8	4.3	234	559	1	52	3	5	1	95.3	171.1	32.6	60	33	5.4	2	3	1	4.06
1.287	3.595	1.5	5.83	11.57	3.2	8.4	405	1063.125	2	59	3	3	2	85.1	162.5	32.2	14	15	5.9	2	3	1	5.61
1.456	4.008	1.27	7.05	18.14	1.6	2.1	220	288.75	1	63	4	4	1	93.5	189.3	26.1	34	20	6.5	2	1	1	5.87
0.44	1.319	0.98	6.61	12.53	1.8	2.2	240	293.3333333	1	69	4	3	1	121.1	178.2	38.1	21	18	6.3	2	3	1	2.59
0.632	1.5	1.5	5.55	13.07	1.5	1.5	293	293	2	23	4	4	1	68.9	171	23.6	8	13	5.2	2	3	1	3.31
3.76	1.345	1.06	6.66	14.27	1.8	3.4	175	330.5555556	1	52	4	5	3	75.9	179.8	23.5	35	63	5.5	2	1	1	3.72
0.914	2.146	1.16	6.44	5.78	2.5	2.4	251	240.96	1	78	4	1	2	76.1	172.6	25.5	13	22	6.2	1	3	1	3.72
0.869	1.5	1.55	5.77	5.07	1.5	5.5	227	832.3333333	1	63	4	5	3	80.6	182.8	24.1	23	24	5.9	2	1	1	3.44
0.61	2.689	1.19	5.22	11	1.6	2.1	184	241.5	1	40	5	5	1	73.9	177.5	23.5	15	15	5.4	2	3	1	4.16
0.294	1.241	2.3	5.16	3.04	1.8	1.1	147	89.83333333	2	61	4	4	1	53.4	168.6	18.8	25	83	5.2	2	2	1	3.75
1.253	1.345	1.32	12.2	14.7	1.5	5.2	192	665.6	1	77	3	5	1	114.9	173.2	38.3	13	16	7.5	1	3	1	3.18
0.632	1.784	1.78	5.22	3.86	2.3	3.7	273	439.173913	2	40	3	4	2	68.4	161.4	26.3	13	17	5.4	2	1	1	3.88
1.185	3.75	1.24	5.16	4	0.9	4.4	169	826.2222222	1	80	3	5	1	65.7	159.6	25.8	15	26	5.3	2	3	1	5.48
1.264	2.302	1.22	6.66	23.9	1.7	6.8	231	924	2	69	3	2	1	104.4	158.8	41.4	17	14	6	2	3	1	4.03
0.519	2.353	1.58	5.33	9.2	1.9	2.7	240	341.0526316	1	28	1	3	3	100.5	179.2	31.3	18	18	5.4	2	3	1	4.19
0.677	2.431	2.17	5.72	2.28	1.3	2.8	190	409.2307692	1	67	5	1	1	70.4	170.8	24.1	7	20	5.7	3	3	1	4.89
1.468	2.586	2.02	6.33	17.64	1	2.9	100	290	1	71	2	3	2	109.2	180.7	33.4	38	32	5.9	1	3	1	5.17
1.231	2.302	0.91	7.49	12.8	2.7	4.6	179	304.962963	1	80	3	4	1	108	171	36.9	13	18	6.8	1	3	1	3.72
0.485	3.103	1.4	5.44	1.89	1.9	2.7	171	243	1	22	3	3	3	79.2	176.8	25.3	15	18	4.8	2	3	1	4.73
3.602	4.422	0.83	6.27	12.58	1.9	6.8	306	1095.157895	2	53	3	1	2	80.2	146.1	37.6	13	14	6	2	3	1	6.83
0.96	2.612	1.34	5.94	36.01	1.8	3.9	253	548.1666667	1	66	4	4	1	98.6	168.5	34.7	11	16	6.3	2	3	1	4.37
1.197	2.56	1.22	5.66	485.1	1.8	4.5	178	445	2	79	3	4	2	79.9	158.2	31.9	18	31	6.1	1	3	1	4.27
0.711	3.31	1.99	4.77	5.05	2	3	404	606	2	68	3	4	2	60.9	153.8	25.7	49	35	5.7	2	3	1	5.59
1.039	2.845	1.42	11.5	69.34	1.7	4.7	273	754.7647059	1	72	3	3	1	137.5	166.3	49.7	10	22	6.6	1	3	1	4.71
1.039	3.388	1.4	7.66	9.81	1.3	2.4	294	542.7692308	1	61	4	2	1	96	170.2	33.1	14	17	6.4	2	3	1	5.22
0.79	3.207	1.06	5.33	15.33	0.9	2	158	351.1111111	1	65	4	4	2	122.8	176.6	39.4	12	21	5.6	2	3	1	4.6
0.576	1.034	1.55	14.3	7.98	1.1	2.7	136	333.8181818	2	68	4	3	1	92.6	162.2	35.2	27	18	8.4	1	3	1	2.9
4.211	2.198	1.27	5.94	5.52	1.6	2.1	207	271.6875	1	50	5	5	1	80.2	171.1	27.4	25	26	6.1	2	3	1	5.02
1.084	3.543	1.5	5.11	3.08	2	2.7	227	306.45	1	65	4	2	1	81.4	171.8	27.6	11	15	5.3	3	1	1	5.48
0.565	2.302	1.71	5.38	5.95	1.2	5	201	837.5	1	80	3	5	1	100.7	178.2	31.7	15	23	5.2	2	3	1	4.27
1.389	2.793	1.14	6.16	24.64	2.5	3.3	259	341.88	1	61	2	2	1	92	156.6	37.5	36	22	6	2	3	1	4.5
0.689	2.198	1.86	6.11	4.69	1.2	3.3	177	486.75	1	80	3	3	2	93.9	185.8	27.2	13	17	5.7	2	3	1	4.37
2.032	3.077	1.4	5.05	5.15	1.7	3	208	367.0588235	2	59	3	4	2	80.6	164.9	29.6	22	22	5.5	2	1	1	5.28
1.095	2.534	1.16	5.88	8.31	2.2	3.5	180	286.3636364	2	68	4	4	1	61.3	155.6	25.3	10	19	5.8	2	1	1	4.16
1.185	2.896	1.06	6.05	17.93	0.6	3.5	171	997.5	1	73	3	3	1	100.9	172.2	34	30	27	6.2	2	3	1	4.45
0.316	1.81	1.4	5.44	6.6	2.3	3.2	199	276.8695652	2	30	5	4	1	52.3	157.5	21.1	15	19	5.2	2	1	1	3.41
0.61	2.638	1.29	5.38	5.55	2.9	3.7	197	251.3448276	1	51	4	3	3	54.6	173.6	18.1	8	13	5.9	2	1	1	4.22
3.274	3.388	1.06	5.77	7.55	1	3.7	190	703	1	68	2	4	1	110.9	177.7	35.1	17	17	5.3	2	3	1	5.79
0.519	3.077	1.14	6.11	7.4	2.2	2.5	281	319.3181818	2	39	3	4	1	85.2	154.5	35.7	13	14	5.2	2	1	1	4.45
0.734	2.302	1.66	5.55	6.83	1.3	6.3	104	504	2	28	3	4	1	59.9	167.5	21.3	12	18	4.7	2	3	1	4.29
0.756	2.664	0.93	4.88	4.69	2.4	6.3	261	685.125	1	26	3	3	3	64.6	171.4	22	24	17	5	2	3	1	3.93
0.903	2.224	1.4	6.72	10.27	2.4	3.5	174	253.75	1	69	1	1	1	81.8	174.2	27	39	25	6.9	1	3	1	4.01
1.231	2.017	1.19	7.16	13.27	1.5	2.9	212	409.8666667	1	80	3	2	1	79.4	169	27.8	13	18	5.7	2	3	1	3.72
0.745	1.215	1.78	5.55	8.96	1.5	3.5	205	478.3333333	1	34	3	5	1	89.9	195.8	23.4	20	23	5.3	2	3	1	3.36
0.813	2.638	1.16	6.72	21.48	3.5	5.3	341	516.3714286	2	50	4	3	1	124.8	169.7	43.3	12	11	6	2	1	1	4.16
2.743	3.569	1.16	5.94	16.48	2.8	2.8	234	234	1	46	5	5	1	77.9	168	27.6	40	29	5.7	2	2	1	5.87
1.626	2.379	1.24	6.44	27.58	1.4	2	263	375.7142857	2	48	1	4	1	112.7	149.7	50.3	16	17	5	2	3	1	4.27
1.49	5.689	1.68	5	4	1.2	3.1	200	516.6666667	2	80	3	4	2	68.5	155.7	28.3	11	20	5.6	2	3	1	7.99
0.519	3.026	1.66	5.61	26.46	2.6	4.2	325	525	2	31	4	4	3	86.7	153.4	36.8	9	12	5	2	1	1	4.91
0.948	1.888	1.66	5.27	12.12	2.8	6.6	203	478.5	2	26	4	4	1	74.8	163.8	27.9	13	15	4.9	2	1	1	3.96
0.835	4.06	1.14	5.66	4.56	3.1	3.7	320	381.9354839	1	34	3	5	3	99.9	175.2	32.5	16	19	5.2	2	1	1	5.53
1.581	3.646	1.09	10.5	70.88	2.7	7.4	378	1036	2	57	3	2	2	204.4	165.3	74.8	22	18	6.9	1	1	1	5.38
1.264	1.396	1.29	5.55	10.97	1.9	3	171	270	1	48	5	2	1	70	171.8	23.7	21	18	5.5	2	1	1	3.21
0.79	2.87	1.63	5.33	2.89	1	2.9	202	585.8	1	80	3	2	1	71	165.2	26	12	19	4.9	2	3	1	4.84
0.926	3.827	1.71	5.66	7.83	1.9	2.4	196	247.5789474	1	64	1	5	1	94.9	178.1	29.9	35	27	5.3	2	3	1	5.9
3.443	3.491	0.85	5.88	10.78	2	4	156	312	1	40	3	3	1	84.1	181.5	25.5	13	22	5.3	2	3	1	5.77
0.632	3.62	1.89	5.61	6.11	2	3.9	157	306.15	1	69	2	4	1	79.7	165.1	29.2	12	16	5.7	2	3	1	5.77
1.231	2.896	1.53	5.27	12.44	1.6	5.6	326	1141	2	51	3	3	1	47.6	159.7	18.7	11	17	6.7	2	1	1	4.91
4.008	3.905	0.78	5.88	11.24	5.1	3.1	209	127.0392157	1	54	5	3	1	75.1	169.4	26.2	37	18	7.4	2	1	1	6.41
1.75	3.155	1.11	5.94	16.55	2.4	2.2	200	183.3333333	2	63	1	3	1	65.6	150.9	28.8	18	21	5.5	2	3	1	4.99
1.208	3.233	1.63	6.49	7.88	2.3	5.2	216	488.3478261	1	80	3	3	1	64.2	161.6	24.6	32	25	6.2	2	3	2	5.35
0.497	1.94	2.56	4.83	2.46	1.9	4.2	250	552.6315789	2	27	4	3	3	69.2	174.1	22.8	6	16	5.2	2	1	1	4.73
2.179	2.508	1.22	5.33	97.5	2.7	6	301	668.8888889	2	56	4	5	2	125.1	159.7	49.1	11	14	5.7	2	1	1	4.58
1.818	3.258	0.78	6.94	10.86	2.7	3.7	158	216.5185185	1	77	1	2	2	76.5	159.6	30	64	39	5.7	1	3	1	4.78
1.332	1.965	1.29	5.88	17.92	1	3.3	174	574.2	1	80	3	5	1	94.8	182.9	28.3	23	22	5.6	2	3	1	3.8
0.35	2.069	1.29	5.33	9.11	2.6	7.1	289	789.1923077	2	25	4	4	3	103.1	155.8	42.5	16	14	5.4	2	2	1	3.57
0.779	1.862	1.6	6.99	5.13	2.2	5.3	204	491.4545455	1	71	3	3	2	54.1	168.4	19.1	18	26	5.6	2	1	1	3.83
0.508	1.603	1.66	5	4.18	5.3	5.3	316	316	2	57	3	3	2	72.1	157.2	29.2	73	59	5.4	2	2	1	3.54
0.61	2.327	1.45	5.16	5.62	2.5	5.8	215	498.8	1	24	4	1	3	60.1	177.1	19.2	28	20	5.4	2	1	1	4.06
2.642	4.112	1.66	7.38	17.8	1.3	2.3	144	254.7692308	1	69	4	4	2	121.1	190	33.5	18	24	6.3	3	3	1	6.88
1.976	4.965	1.34	15.3	16.65	1.8	7.1	268	1057.111111	2	54	3	4	1	81.4	156.2	33.4	11	11	9.5	1	1	1	7.16
0.881	2.069	1.66	5.55	14.63	1.7	6.3	281	1041.352941	2	42	3	4	1	62.6	161	24.2	19	17	5.2	2	3	1	4.11
2.902	3.077	1.06	12.8	57.39	2.1	5.7	212	575.4285714	1	50	1	4	1	90.8	171.6	30.8	30	14	7.3	1	2	1	5.3
1.761	3.62	0.98	5.94	9.91	0.8	5	177	1106.25	1	70	3	5	1	100.8	176.4	32.4	26	17	5.4	2	3	1	5.33
0.666	2.612	1.68	11.4	21.5	2.2	2.3	310	324.0909091	2	63	4	5	2	98.2	147.6	45.1	11	16	5.6	2	3	1	4.58
1.614	3.414	1.4	5.16	5.59	2.7	5.6	435	902.2222222	2	35	3	3	1	76.9	158.5	30.6	14	15	5.3	2	1	1	5.46
0.632	1.914	1.55	4.44	9.15	3.4	5.7	244	409.0588235	1	35	3	4	1	102.8	186.3	29.6	17	18	5	2	2	1	3.78
3.974	2.638	2.28	4.16	2.5	2	3.8	215	408.5	2	50	5	5	1	65.8	161.1	25.4	35	52	5.3	2	1	1	6.41
1.626	3.284	1.06	6.72	15.13	1.8	6.2	211	726.7777778	2	73	3	4	2	73.3	158.5	29.2	7	11	5.7	2	1	1	5.02
0.474	3.75	1.53	5.61	6.82	1.7	3.5	292	601.1764706	1	48	5	4	1	61.1	161.8	23.3	33	25	5.7	2	3	1	5.46
1.773	3.129	0.88	6.44	33.86	2	6.7	399	1336.65	1	67	3	4	2	158.6	180.3	48.8	40	36	6.4	1	3	1	4.73
1.479	2.017	1.4	5.66	4.6	1.6	2.7	258	435.375	2	65	2	1	2	77.7	153.3	33.1	17	18	5.6	2	3	1	4.01
1.242	3.75	1.24	6	12.17	1.5	3.5	281	655.6666667	1	44	1	2	1	98.6	166	35.8	17	16	5.8	2	3	1	5.51
0.723	3.129	1.45	5.61	6.15	2.2	3.3	346	519	1	36	5	5	1	86.4	173.1	28.8	22	24	5.5	2	1	1	4.89
1.231	2.146	1.78	6.77	6.49	1.5	3	148	296	1	61	4	4	1	73	176	23.6	69	50	6.3	2	2	1	4.42
5.408	3.414	1.27	6.33	8.61	1.8	2.7	243	364.5	1	51	1	2	3	62.4	157.7	25.1	43	34	5.7	2	3	1	6.93
1.671	4.06	1.06	5.33	10.35	2.9	5.8	237	474	1	62	1	1	2	66.7	167.3	23.8	28	29	5.7	2	1	1	5.82
0.61	1.94	1.14	6.05	8.74	3.4	4.7	307	424.3823529	1	26	1	3	3	74.7	173	25	16	17	5.7	2	1	1	3.39
1.174	3.129	0.98	5.88	18.86	1.6	5.8	258	935.25	1	35	3	2	2	89.2	171.4	30.4	28	20	5.4	2	1	1	4.6
1.061	2.741	1.42	5.77	5	3.2	2.9	246	222.9375	1	24	2	3	2	54.2	163.6	20.3	8	19	5.5	2	1	1	4.6
1.739	2.379	0.8	5.77	27.66	3.6	3.2	384	341.3333333	2	47	4	2	3	112.8	162.5	42.7	16	13	5.8	3	3	1	3.88
2.134	2.508	0.78	17.3	54.12	1.6	5.4	129	435.375	1	58	3	3	3	127.4	176.3	41	60	41	10.7	1	3	1	4.14
1.208	2.948	1.27	5.22	21.4	2.9	6.1	169	355.4827586	2	64	4	4	2	131	171.7	44.4	55	42	5.2	2	3	1	4.71
1.073	3.543	1.34	5.77	23.32	2.5	4.3	140	240.8	1	46	3	4	1	89.5	172.9	29.9	99	62	5.6	2	3	1	5.33
0.452	2.664	1.47	5.27	7.73	1.5	3	186	372	1	39	3	5	2	78.4	174.9	25.6	18	19	4.6	2	1	1	4.37
3.59	3.026	0.98	5.88	52.25	2.4	5.6	243	567	2	50	1	2	2	102.3	168	36.2	24	25	5.3	2	3	1	5.46
1.174	1.526	1.47	4.72	3.11	1.3	2.7	176	365.5384615	1	36	3	2	1	74.2	184.1	21.9	19	18	5.1	2	1	1	3.49
0.802	1.758	0.72	6.72	11.27	1.5	2.4	186	297.6	2	64	3	3	2	71.4	165	26.2	33	46	5.9	2	1	1	2.87
1.118	1.965	0.8	6.27	12.14	2.9	3.7	272	347.0344828	1	53	1	3	1	84.2	174	27.8	30	25	4.9	2	3	1	3.26
1.174	2.896	1.29	9.38	6.82	2	5.5	286	786.5	2	62	3	3	2	92.8	160.3	36.1	13	12	7.7	1	2	1	4.68
0.858	2.896	1.03	9.1	14.95	2.4	3.2	236	314.6666667	1	43	4	4	1	117.8	181.8	35.6	19	15	7.8	1	1	1	4.32
0.802	2.896	1.58	5.33	4.09	2.6	5.2	256	512	1	55	4	2	2	72.9	164.1	27.1	10	19	5.7	2	1	1	4.81
0.598	4.163	1.24	5.5	3.71	2.2	3.3	378	567	1	48	4	3	2	56.4	163.8	21	11	12	5.3	2	1	1	5.64
0.971	4.551	1.29	5.61	9.33	2.8	6.1	177	385.6071429	1	80	5	2	1	81.7	174.3	26.9	11	15	5.2	2	3	1	6.23
1.931	2.845	0.75	6.16	23.51	2.6	7.8	430	1290	2	42	3	2	2	95	165.7	34.6	10	12	5.6	2	1	1	4.37
1.231	3.129	0.72	6.66	78.66	2.4	4	324	540	1	51	2	1	3	93.4	169.3	32.6	46	43	7.2	2	1	1	4.37
1.242	2.922	1.11	6.88	20.98	2.2	6.4	254	738.9090909	2	49	3	2	2	103.1	164.8	38	14	14	5.9	2	1	1	4.55
1.806	3.724	1.01	7.44	14.34	1.1	3.6	183	598.9090909	1	74	1	1	1	63.4	160.1	24.7	15	15	9.8	1	3	1	5.48
0.677	2.431	1.47	5.27	5.81	2.7	3.2	178	210.962963	1	32	4	3	3	64.2	180.7	19.7	16	14	5.9	2	1	1	4.22
1.727	4.241	0.83	5.83	20.3	2.4	5.4	178	400.5	1	45	4	3	1	125.3	181.3	38.1	41	23	6	2	1	1	5.79
0.824	5.146	1.5	5.38	5	3	2.8	198	184.8	2	48	4	4	3	61.6	165.7	22.4	10	18	5	2	1	1	6.96
0.452	1.784	1.47	4.94	2.19	1.8	0.8	155	68.88888889	1	39	4	3	1	59.6	180.7	18.3	8	19	5.8	3	2	1	3.52
1.603	2.017	0.93	10.9	13.21	2.9	5.8	183	366	1	80	3	4	1	87.7	171.4	29.9	47	35	7.4	1	3	1	3.59
0.914	2.638	0.88	5.16	3.7	1.1	3.8	129	445.6363636	1	80	3	4	2	84.8	167.5	30.2	10	15	5.2	2	3	1	3.93
1.694	1.474	1.03	13	267.22	3.2	4.9	284	434.875	1	45	1	3	1	93.7	169.8	32.5	19	13	11.4	1	3	1	3.18
0.994	1.94	2.07	7.27	7.05	1.8	4.5	231	577.5	2	66	1	1	2	65	156.2	26.6	31	20	6.7	1	3	1	4.42
0.813	1.81	1.37	5.94	10.98	1.3	2.1	319	515.3076923	2	64	4	4	2	153.7	165.5	56.1	11	29	5.4	2	3	1	3.54
0.395	2.095	1.42	5.11	3.71	1.9	3.2	137	230.7368421	1	26	5	3	1	76.7	182.2	23.1	20	20	5.8	2	2	1	3.75
5.137	0.905	0.67	11.9	26.09	3.2	5.2	257	417.625	1	72	3	5	1	91.7	178	28.9	33	27	7.4	1	3	1	3.26
0.666	3.284	1.19	5.77	17.45	3.3	4	231	280	1	35	1	2	1	107.5	169.2	37.5	51	40	5.5	2	3	1	4.76
2.224	4.189	1.03	7.6	15.23	2.4	3.4	182	257.8333333	1	61	3	3	3	74.3	170.2	25.6	56	38	5.8	1	3	1	6.15
1.942	2.121	1.4	6.49	13.35	2.4	3.6	184	276	2	80	3	3	1	85.2	170.2	29.4	15	19	6.2	2	3	1	4.27
1.479	2.948	1.06	16.8	7.78	2.1	3.2	200	304.7619048	2	60	4	3	2	119.8	162.5	45.4	22	12	11.1	2	3	1	4.63
0.971	4.758	1.6	5.94	24.81	2.7	3	288	320	2	22	4	4	1	100.8	173.5	33.5	158	124	5.7	2	3	1	6.75
0.914	1.94	1.42	9.66	9.09	1.7	3.1	250	455.8823529	1	80	4	4	1	94.3	176.9	30.1	23	18	7.6	2	3	1	3.78
1.084	2.302	1.68	7.05	17.25	2.8	6.2	306	677.5714286	1	63	5	5	1	70.2	170.9	24	32	24	6	3	1	1	4.42
1.31	2.121	1.24	9.33	27	3.5	8	234	534.8571429	2	61	2	4	1	117.9	154.2	49.6	36	19	10.5	1	3	1	3.9
0.745	2.638	1.03	5.44	14.42	2.4	5.5	431	987.7083333	2	42	3	4	2	96.4	162.9	36.3	10	14	5.2	2	3	1	4.01
0.61	1.112	0.98	6.44	13.32	1.5	3.7	247	609.2666667	2	53	4	5	2	91.9	173	30.7	28	31	6.5	1	3	1	2.43
0.485	1.836	1.47	5.16	6.67	1.3	4.4	258	873.2307692	2	38	3	1	2	88	159.8	34.5	11	15	4.9	2	3	1	3.57
1.005	3.75	1.45	6.11	9.62	2.1	3.5	231	385	2	56	5	4	2	73.3	161.7	28	46	35	5.3	2	3	1	5.61
0.892	2.845	1.16	5.83	20.27	2.3	3.5	274	416.9565217	1	54	5	3	1	114.6	163.7	42.8	38	28	5.7	2	3	1	4.4
0.779	2.612	1.53	4.66	7.65	2.4	3.1	203	262.2083333	2	29	4	5	1	51.7	163.5	19.3	15	20	5.6	2	3	1	4.47
1.197	4.577	1.29	6.38	6.82	1.6	3	197	369.375	2	55	4	2	3	78.7	159.2	31.1	20	16	5.9	2	2	1	6.36
0.7	1.965	2.28	5.38	6.16	2.6	3.5	256	344.6153846	2	53	4	5	1	86.7	170.8	29.7	13	20	5.3	2	3	1	4.55
0.948	1.526	0.78	6.38	7.48	1.4	4.5	236	758.5714286	1	73	2	3	2	90.2	162.8	34	11	16	6.1	2	1	1	2.74
0.553	2.121	1.86	4.94	2.7	1.4	3.1	199	440.6428571	2	57	3	4	1	60.2	163.5	22.5	11	15	5	2	3	1	4.24
1.603	4.215	0.91	5.83	8.57	2	5	280	700	2	38	5	2	1	91.4	165.3	33.5	58	42	5.1	2	3	1	5.79
1.953	1.94	1.24	14.2	34.1	2	4.8	180	432	2	47	3	3	2	119.2	165.3	43.6	31	20	9.7	1	3	1	3.93
2.202	3.181	1.06	6.72	34.3	2.5	4.4	209	367.84	2	44	3	5	3	143.8	175	47	35	29	6.6	2	3	1	5.15
1.897	1.371	0.85	5.83	43.9	2.8	7	238	595	1	47	3	4	1	158.5	182.2	47.7	29	18	5.3	2	3	1	2.95
3.15	2.612	0.88	10.5	14.23	2.1	7.5	188	671.4285714	1	77	3	5	2	105.7	170.5	36.4	23	17	7.9	1	3	1	4.73
0.711	2.095	1.63	5.05	4.88	1.3	1.3	198	198	2	41	3	4	1	93	177.5	29.5	11	19	5.6	2	3	1	4.06
1.231	2.948	0.85	5.5	7.63	1.9	4.5	205	485.5263158	1	30	2	1	3	126.4	180.3	38.9	18	19	5.3	2	1	1	4.32
0.926	3.336	1.14	6.38	31.09	2.6	2.7	295	306.3461538	1	63	1	4	1	107.8	170.5	37.1	26	18	6	2	3	1	4.86
3.093	1.862	0.75	9.44	8.89	2.2	4.2	253	483	1	44	5	2	1	93.8	184.8	27.5	39	26	7.3	1	3	1	3.78
0.948	2.405	1.91	4.94	3.21	1.7	2.7	221	351	1	28	1	3	1	59	165.4	21.6	13	20	5.1	2	2	1	4.71
2.326	2.327	1.06	8.22	14.32	1.7	2.9	196	334.3529412	1	74	3	4	1	109.7	187.4	31.2	23	27	8	1	3	1	4.29
0.644	2.586	1.71	5.27	4.01	2.2	9.5	283	1222.045455	1	38	4	3	2	58.5	172.6	19.6	15	21	5.7	2	1	1	4.58
1.106	1.991	2.04	5.94	5.36	1.7	3.9	169	387.7058824	2	70	4	4	2	90.5	159.7	35.5	15	18	5.5	2	3	1	4.47
1.434	4.37	0.96	5.94	13.16	1.8	2.8	285	443.3333333	1	71	1	2	2	57.2	163.8	21.3	15	15	5.7	2	3	1	5.92
1.355	2.121	0.7	10.9	16.03	2.2	5	277	629.5454545	1	63	3	2	1	83.1	181.4	25.3	24	19	7.6	1	1	1	3.39
1.603	3.646	1.29	6.27	31.3	1.5	6.5	273	1183	1	61	3	4	2	150.9	179.2	47	18	18	5.5	2	3	1	5.59
0.723	1.577	1.32	7.83	11.13	2.4	6	237	592.5	1	72	1	2	1	87.6	170.6	30.1	18	17	7.1	1	3	1	3.26
1.197	3.491	1.45	6.88	26.26	2.8	3.5	227	283.75	2	60	2	2	2	112.2	161.9	42.8	14	17	6	2	3	1	5.43
1.626	2.534	1.24	5.38	7.52	2.2	6.2	284	800.3636364	2	39	3	4	3	129.1	170.1	44.6	22	14	5.5	2	3	1	4.42
0.553	2.638	1.47	6.16	17.75	1.6	2.2	279	383.625	1	63	4	2	3	75.9	172.3	25.6	14	18	6.2	2	3	2	4.37
0.711	1.836	1.97	5.22	3.68	2.4	5.4	191	429.75	2	50	4	4	2	77.3	159	30.6	39	30	5.5	2	1	1	4.14
2.179	2.87	1.22	5.77	2.86	2.5	2.2	190	167.2	1	29	3	4	1	87.4	181.7	26.5	12	19	4.6	2	2	1	4.97
0.497	1.319	1.45	5.94	16.21	1	2.7	267	720.9	2	67	4	3	2	167.9	177.5	53.3	16	19	5.8	2	3	1	3.05
0.903	2.043	1.24	6.55	177.96	1	8.1	245	1984.5	1	75	3	2	2	86.3	169.8	29.9	6	24	7	1	3	1	3.7
1.502	3.853	1.37	6.16	15.4	2	1.9	233	221.35	2	33	3	3	1	76.2	172.5	25.6	53	77	5	2	2	1	5.84
4.934	3.957	0.8	18.2	20.81	3.6	5	273	379.1666667	2	48	3	2	1	95.4	161.7	36.5	18	13	11.5	1	3	1	6.9
1.242	2.224	1.01	6	65.24	2.1	5.5	270	707.1428571	1	47	3	4	1	98.9	177.6	31.4	44	25	5.4	2	3	1	3.75
0.847	2.095	1.09	5.88	16.49	2.7	3.2	219	259.5555556	2	37	4	4	3	115.9	169.6	40.3	12	13	6	2	1	1	3.57
1.027	2.457	1.45	4.88	5.12	2.5	6	348	835.2	1	58	3	3	1	76.3	188.2	21.5	14	18	5.6	2	1	1	4.34
0.644	3.207	1.4	5.27	3.56	2.2	2.5	203	230.6818182	1	21	3	4	3	70.1	183.4	20.8	28	21	5.4	2	1	1	4.89
1.287	3.31	1.11	6.94	40.81	1.3	3.1	200	476.9230769	1	62	4	4	2	101.5	180.8	31.1	25	18	5.4	3	2	1	4.97
3.884	2.793	0.98	8.1	23.23	1.3	3.1	241	574.6923077	2	40	4	3	2	127	172.3	42.8	19	15	5.3	2	1	1	5.3
1.095	1.991	1.42	12.5	9.75	1.5	4.4	273	800.8	2	32	3	3	1	128.9	163.2	48.4	13	14	5.5	2	2	1	3.88
1.874	3.026	1.09	7.83	7.29	2.4	7.5	186	581.25	1	63	3	4	1	84	177.2	26.8	14	16	5.6	2	1	1	4.86
0.644	2.586	2.4	6.49	5.76	1.1	5.1	208	964.3636364	2	80	3	5	2	60.2	162.8	22.7	21	26	5.2	2	3	1	5.25
0.452	2.172	1.84	5.83	3.4	0.9	4.3	314	1500.222222	2	49	5	5	3	50.1	157.5	20.2	10	12	5.7	2	3	1	4.24
1.547	2.87	0.98	6.05	30.97	1.9	5.5	359	1039.210526	2	47	2	4	1	101.8	165	37.4	26	21	5.5	1	3	1	4.5
0.847	4.189	1.34	5.66	21.06	2.8	4.5	196	315	2	33	3	5	1	118	171.4	40.2	20	21	4.8	2	3	1	5.87
0.994	2.87	2.33	5.61	5.69	1.9	3.1	282	460.1052632	1	57	4	4	1	82.9	188.1	23.4	22	26	5.6	2	1	1	5.59
1.287	1.552	0.96	15.2	28.47	1.8	4.4	158	386.2222222	1	69	3	4	1	135.1	174.2	44.5	31	27	9.1	1	3	1	3.05
1.592	5.612	0.98	18	20.5	2.1	7	255	850	2	69	4	3	2	75.4	156	31	10	13	10.8	2	3	1	7.27
0.666	0.879	0.8	6.44	23.58	1.7	3.7	184	400.4705882	1	66	4	4	1	72.5	171	24.8	47	79	5.6	2	1	1	2.04
1.095	3.957	0.93	6.11	18.74	1.8	4.1	180	410	1	31	5	4	1	137.7	185.5	40	49	24	5.2	2	3	1	5.35
2.619	2.353	0.75	7.22	121.42	2.7	4.2	205	318.8888889	1	29	1	1	1	97.3	160.2	37.9	50	26	5.5	2	3	1	4.11
1.603	2.586	1.01	7.49	11.84	1.7	5.9	185	642.0588235	1	80	3	3	1	75.1	170.2	25.9	20	23	8.5	1	3	2	4.24
1.355	4.913	1.42	5.5	14.02	1.5	3.2	231	492.8	2	73	3	5	1	122	165.6	44.5	15	19	5.1	2	3	1	6.88
0.485	2.87	1.58	5.27	2.12	1.9	3.2	251	422.7368421	2	56	4	2	1	68.2	159.4	26.8	10	18	5.6	2	1	1	4.68
1.66	3.181	1.32	6.94	33.58	1.7	5.2	127	388.4705882	1	80	3	5	1	109.3	176.6	35	22	24	6.1	1	3	1	5.17
1.931	6.387	0.88	9.83	9.78	4.1	2.4	221	129.3658537	1	66	5	4	2	69.9	166.9	25.1	12	15	8.1	1	1	1	8.15
4.55	2.845	1.24	8.72	227.92	1.3	4.2	161	520.1538462	2	65	4	4	2	91.9	163.4	34.4	24	34	7.4	1	3	1	5.87
1.016	2.948	1.5	7.55	5.82	1.4	4	146	417.1428571	1	55	3	5	2	90	172.3	30.3	18	17	5.5	2	3	1	4.86
2.281	4.732	1.34	5.83	8.69	1.3	2.3	229	405.1538462	1	44	3	5	1	78.6	172.4	26.4	24	22	5.1	2	3	1	7.06
1.344	3.776	1.58	7.27	58.53	3	3.5	179	208.8333333	2	49	4	2	2	130.3	163.4	48.8	11	15	6.7	1	2	1	5.9
0.756	1.112	1.34	5.33	16.16	2.4	3	204	255	1	75	4	4	1	104.5	183.5	31	21	23	6.8	1	3	1	2.82
1.648	1.603	1.34	6.38	9.51	2.7	4	254	376.2962963	2	69	1	3	1	62.6	157.8	25.1	23	22	5.9	2	3	1	3.59
1.242	3.388	1.29	5.27	9.53	2	2.1	212	222.6	2	62	3	3	2	91.5	160.1	35.7	16	18	5.4	3	3	1	5.2
0.632	2.664	0.93	6.27	23	2.2	3.5	325	517.0454545	2	44	4	5	1	114.1	164.5	42.2	14	13	5.9	2	1	1	3.9
0.937	1.371	1.37	6.05	9.19	3.5	8.3	342	811.0285714	2	62	5	5	1	92.1	158.8	36.5	12	14	6.6	1	3	1	3.15
1.479	2.793	1.32	4.61	2.48	3.2	3.1	231	223.78125	1	35	5	4	2	94.3	190.5	26	17	24	5.5	2	1	1	4.71
1.197	3.051	1.06	6.99	12.93	1.4	4.3	220	675.7142857	2	79	3	2	2	66.9	153.3	28.5	16	15	5.8	3	3	1	4.6
1.039	1.836	1.19	13.9	39.98	1.1	3.5	208	661.8181818	1	74	4	2	1	76	170.4	26.2	27	18	7	1	3	1	3.47
0.835	2.043	0.83	5.44	6.84	2.4	4.4	274	502.3333333	2	35	3	4	1	60.9	159.1	24.1	8	13	5.3	2	1	1	3.26
1.095	4.603	1.16	5.83	25.49	2	3.6	278	500.4	2	43	5	4	1	104.5	162.7	39.5	22	15	5.8	2	3	1	6.21
1.592	3.569	1.24	5.27	1.81	1.9	1.9	162	162	1	67	1	1	1	61.9	159.6	24.3	17	17	5.5	2	3	1	5.46
1.592	3.517	1.34	5.5	18.22	2.4	4.2	400	700	1	71	4	1	2	67.9	180.5	20.8	44	34	5.9	2	2	1	5.51
0.587	2.25	1.27	5.33	3.03	2.2	3.6	219	358.3636364	1	33	3	3	1	64.3	169.3	22.4	17	24	5.2	2	1	1	3.8
0.666	4.06	1.4	5.44	11.65	1.6	2.2	314	431.75	2	33	4	4	3	150.6	171.6	51.1	8	11	5.4	2	1	1	5.72
0.711	3.233	1.01	5.11	4.63	1.2	1.5	147	183.75	1	24	2	3	1	74.5	170.2	25.7	15	19	5.6	2	2	1	4.55
0.982	2.974	1.19	5.27	7.27	1.4	4.2	277	831	1	72	3	3	1	92.3	180	28.5	17	22	6.1	2	1	1	4.58
1.411	2.276	0.75	6.33	25.63	1.6	6.9	167	720.1875	1	61	2	2	1	112.5	173	37.6	15	11	6.2	1	1	1	3.62
0.384	1.862	1.24	5.5	3.23	1.3	3.3	178	451.8461538	1	45	3	2	1	70.2	179.3	21.8	13	22	5.3	1	1	1	3.34
0.44	2.56	1.84	6.27	8.23	0.6	6	174	1740	1	74	2	1	2	54.3	167.6	19.3	11	16	5.3	2	3	1	4.6
1.479	3.129	1.14	5.66	28.8	0.9	6	190	1266.666667	1	71	3	4	1	126.2	185.2	36.8	12	12	6	1	3	1	4.89
0.598	1.836	1.24	7.27	9.64	0.6	2.3	120	460	1	80	3	2	1	104	179.5	32.3	16	15	5.9	1	3	1	3.39
0.542	1.603	1.73	5.72	3.45	1.8	2.3	251	320.7222222	1	22	4	3	1	67.7	168.3	23.9	14	17	5.4	2	2	1	3.62
0.677	1.448	1.55	5.55	8.94	2	2.8	126	176.4	2	80	4	2	1	106.3	154.2	44.7	14	24	6.2	2	3	1	3.34
0.485	2.379	1.71	4.61	7.59	1.3	2.8	151	325.2307692	1	71	4	4	3	67.3	183.5	20	208	195	5.6	2	2	1	4.32
0.373	2.87	1.19	6.11	10.3	2.7	3.9	253	365.4444444	1	41	3	3	1	73.8	168.2	26.1	18	18	5.5	2	3	1	4.24
0.903	2.069	1.09	5.61	38.02	2.6	10.9	367	1538.576923	2	23	3	2	1	82.1	163.2	30.8	9	10	4.9	2	3	1	3.57
1.174	1.94	1.22	9.44	7.28	0.7	5	225	1607.142857	1	73	3	5	1	79.5	173.7	26.3	15	19	6.8	1	3	1	3.65
0.395	1.526	2.07	5.44	3.82	1.9	2.6	224	306.5263158	2	62	4	3	3	115.2	163.3	43.2	24	26	5.7	1	3	1	3.83
0.485	3.62	1.94	6.99	42.44	1	12.1	265	3206.5	1	57	4	3	3	111.4	181.1	34	25	15	6.2	2	2	1	5.74
1.389	3.491	0.98	6.22	20.67	1.7	7	217	893.5294118	1	51	3	3	1	94.3	170.9	32.3	32	19	5.9	2	3	1	5.04
2.811	1.603	0.75	16.2	43.3	3.6	8.9	189	467.25	1	45	5	2	1	141.6	170.9	48.5	13	9	10	1	1	1	3.39
1.377	2.379	0.96	7.83	71.75	2.1	4.2	216	432	2	61	3	4	3	120.1	166.8	43.2	31	24	6.4	2	3	1	3.9
1.005	2.715	1.63	5.27	12.19	2.9	5.6	327	631.4482759	2	35	3	4	1	105.6	171.6	35.9	13	16	5	2	3	1	4.76
1.784	2.276	1.19	7.22	26.32	1.3	5.4	146	606.4615385	1	77	3	4	2	88.9	166.2	32.2	21	18	5.9	2	3	1	4.16
1.219	2.508	1.32	5.33	6.14	1	3.9	207	807.3	2	80	3	3	2	51.6	152	22.3	12	18	6.1	2	3	1	4.34
1.344	2.483	1.34	5.22	9.35	1.8	4.9	183	498.1666667	1	67	3	5	2	91.6	170.4	31.5	17	21	5.5	2	3	1	4.37
1.118	3.129	1.29	5.77	20.36	2.6	1.7	388	253.6923077	2	48	4	3	1	127.7	163.5	47.8	18	13	6.4	3	3	1	4.89
0.723	1.448	2.28	5.72	12.51	2.1	2.8	109	145.3333333	1	80	3	5	1	100.9	184.1	29.8	18	19	5.3	2	3	1	4.06
1.942	2.741	1.06	5.44	11.98	2.5	6.4	393	1006.08	1	50	3	3	1	88	182.3	26.5	17	23	5.3	2	3	1	4.58
0.745	3.207	1.47	5.22	3.98	1.1	2.7	242	594	2	64	3	5	2	89.8	173.2	29.9	12	11	5.4	2	3	1	4.99
1.332	3.646	1.24	6.55	22.17	2.6	5.4	301	625.1538462	2	47	1	4	1	95.2	153.2	40.6	13	14	6	2	2	1	5.43
1.411	3.414	1.01	5.77	3.23	3.1	7.1	270	618.3870968	1	64	3	4	2	64	177.2	20.4	10	12	5.5	2	1	1	5.02
1.152	3.155	1.78	5.05	5.58	1.3	2.9	229	510.8461538	1	53	5	3	2	58.3	177.2	18.6	27	30	5	2	1	1	5.4
0.914	1.94	1.27	5.83	16.33	2.4	1.7	225	159.375	2	26	4	3	3	111.9	162.1	42.6	10	13	6.1	2	1	1	3.62
1.434	3.957	1.09	5.88	8.13	2.3	3	163	212.6086957	1	47	5	4	1	75	173.1	25	21	17	5.7	2	1	1	5.64
2.066	3.388	1.06	25	3.49	2.6	3.6	223	308.7692308	1	51	3	3	1	73.3	172.4	24.7	15	13	13.2	3	1	1	5.3
3.974	3.491	1.06	5.72	13.25	2.7	4.2	248	385.7777778	1	33	5	5	1	87.6	164.7	32.3	41	26	5.7	2	2	1	6.21
0.508	2.121	1.01	6.94	5.49	1.3	4.2	455	1470	1	69	3	3	1	78.9	180.1	24.3	18	22	6.7	1	3	1	3.39
0.621	2.043	2.04	6.16	7.39	1.8	4.6	279	713	1	79	3	5	3	73.8	163.8	27.5	10	20	5.3	2	3	1	4.37
0.914	1.5	1.32	5.33	19.07	2.3	5.7	261	646.826087	2	28	5	5	1	111.3	158.8	44.1	13	13	5.4	2	3	1	3.23
0.677	1.681	1.14	5.55	5.93	2.7	5	393	727.7777778	1	65	4	3	2	69	166.2	25	11	18	5.9	2	2	1	3.15
2.687	2.638	1.42	5.61	8.4	2	3.8	243	461.7	2	55	3	4	2	93.1	162.1	35.4	14	18	5.3	2	3	1	5.09
0.485	4.448	1.4	6.05	9.41	0.8	3.8	193	916.75	1	78	4	3	1	86.1	177.2	27.4	19	22	4.9	2	3	1	6.03
0.982	4.422	1.37	5.33	3.8	2	5	286	715	1	42	3	4	1	74.9	176.9	23.9	18	16	5.4	2	3	1	6.18
0.745	3.801	1.29	5.61	13.14	1.9	6.7	246	867.4736842	1	39	2	5	3	91.2	168.4	32.2	27	24	5.6	2	1	1	5.4
0.892	2.172	1.27	8.38	28.08	2.6	7.6	316	923.6923077	1	68	4	5	1	120.9	178.7	37.9	17	15	7.4	1	3	1	3.83
1.614	4.758	1.16	5.33	4.51	1.9	3.8	197	394	1	52	3	2	1	109.7	185.5	31.9	19	28	5.4	2	3	1	6.59
0.655	0.905	1.03	5.22	3.42	1.3	3.2	199	489.8461538	1	48	4	2	1	81.4	178.9	25.4	43	62	5.2	2	1	1	2.3
0.734	3.62	2.2	5.72	4.04	1.4	4.3	398	1222.428571	2	44	5	4	1	79.7	160.7	30.9	7	13	5.3	2	3	1	6.1
0.756	2.353	1.66	5.5	2.59	1.2	3.3	165	453.75	1	79	3	1	1	64.1	162.1	24.4	14	19	5.1	2	3	1	4.34
1.784	3.698	1.03	6.55	7.84	2.4	2.8	217	253.1666667	1	30	3	4	1	77.5	177.4	24.6	19	17	5.2	2	1	1	5.48
0.429	2.276	1.34	5.55	3.23	1.8	3.2	248	440.8888889	1	29	3	3	1	65.5	173.9	21.7	22	22	5.1	2	3	1	3.85
1.614	3.879	0.93	6.11	15.64	2.6	8	300	923.0769231	1	52	4	2	1	98.7	174.6	32.4	52	39	6.4	2	1	1	5.48
3.037	2.172	0.88	5.05	105.73	2.6	5.3	159	324.1153846	1	38	3	4	2	111.5	175.8	36.1	47	27	5.4	2	1	1	4.22
1.14	3.465	1.03	5.38	9.89	1.3	5.8	247	1102	2	62	3	2	2	84	161.5	32.2	10	12	5.7	2	2	1	4.97
0.994	3.129	1.29	5.44	6.12	1.7	3.1	240	437.6470588	1	44	3	5	1	78.4	168.3	27.7	50	37	4.6	2	2	1	4.84
1.152	3.672	1.37	5.05	3.94	1.7	2.8	238	392	1	22	3	3	3	74.4	174.1	24.5	13	17	5.1	2	1	1	5.51
1.998	3.31	0.85	10.3	30.18	2.3	4.8	282	588.5217391	2	57	1	4	2	79.9	154.9	33.3	35	29	8.1	2	3	1	4.99
1.795	3.698	1.27	5.27	12.54	2.2	4.9	276	614.7272727	1	75	3	4	2	81.3	166.6	29.3	16	18	4.9	2	3	1	5.72
1.423	2.56	1.4	7.38	14.24	2.5	2.6	213	221.52	2	66	3	1	2	73.2	162.3	27.8	12	13	6.4	1	1	1	4.53
1.298	2.767	1.01	5.77	7.21	2.1	5.3	215	542.6190476	1	70	3	1	1	85.4	175.1	27.9	15	17	5.4	2	1	1	4.32
0.632	2.121	1.71	5.55	3.49	2.3	1.5	230	150	1	28	3	5	3	58.6	177	18.7	12	16	5.1	2	3	1	4.11
0.813	3	1.68	5.38	6.92	1.7	1.5	236	208.2352941	1	43	4	5	1	80.2	172.7	26.9	23	18	5.6	2	1	1	5.02
1.152	4.112	2.02	5.61	7.66	3	3	308	308	2	60	5	3	2	52	162.8	19.6	10	22	5.6	2	1	1	6.57
0.892	3.155	1.47	6.22	5.45	1.3	5	210	807.6923077	1	74	3	3	2	61.1	173.3	20.3	14	17	5.5	2	3	1	4.99
0.982	2.845	1.6	6.16	9.92	2.4	3.6	276	414	2	64	5	3	2	85	165.8	30.9	14	14	6.1	1	2	1	4.86
2.179	2.922	0.91	5.88	13.5	2.2	5.6	306	778.9090909	2	26	1	3	1	95.6	161.1	36.8	7	12	5.5	2	3	1	4.71
0.734	2.431	2.48	6.11	2.62	1	2.9	229	664.1	1	67	2	5	1	78.2	178.2	24.6	41	50	5.4	2	3	1	5.22
0.531	2.198	2.09	5.66	5.91	1.1	3.9	191	677.1818182	1	80	2	5	1	86.9	174	28.7	19	23	5.4	2	3	1	4.55
0.395	1.629	1.81	5.5	9.64	1.7	5.5	216	698.8235294	1	76	4	4	2	87.5	168.9	30.7	24	28	5.8	2	3	1	3.67
0.835	2.508	0.85	7.94	13.23	2	4.3	233	500.95	1	60	4	2	1	83.9	169.9	29.1	9	13	6.2	2	3	1	3.75
1.005	5.172	1.71	5.27	4.7	1.5	2.2	226	331.4666667	2	55	2	5	1	77	172.2	26	17	19	5.5	2	3	1	7.27
1.106	2.224	1.66	7.44	29.09	2.6	2.3	71	62.80769231	1	63	5	5	1	68.7	160.8	26.6	28	27	6	2	1	1	4.34
1.987	1.5	1.19	6.88	8.1	2	6.9	324	1117.8	1	62	5	3	1	86.4	180.3	26.6	37	39	5.8	2	1	1	3.44
1.298	4.836	1.42	5.33	3.71	1	2.4	260	624	1	66	3	2	1	74.9	167.3	26.8	15	25	5.6	2	3	1	6.78
3.037	2.534	0.85	12.3	24.83	1.2	5.3	217	958.4166667	1	46	5	4	1	116.9	182.1	35.3	50	42	9.1	1	3	1	4.58
2.134	3.801	1.32	5.05	11.92	1.6	4.1	309	791.8125	2	37	1	1	1	70	162.6	26.5	10	13	5.2	2	1	1	6
0.745	3.129	1.84	5.22	6.94	1.7	3.6	252	533.6470588	2	51	4	4	1	70.4	165.7	25.6	9	16	5.8	2	3	1	5.28
1.592	2.043	0.83	5.83	11.41	4.2	6.6	341	535.8571429	2	60	4	4	2	88.7	159.8	34.7	11	12	5.5	2	1	1	3.52
1.174	3.776	1.4	8.05	53.84	2.2	5.6	290	738.1818182	2	45	4	3	2	123.5	157.5	49.8	19	16	6.8	2	1	1	5.66
2.45	0.853	1.37	7.55	70.1	3.2	5.1	269	428.71875	1	67	3	3	2	104.7	174.3	34.5	15	17	6	2	3	1	3.1
2.066	3.103	0.96	6.49	81.53	2.8	4.9	273	477.75	2	27	5	4	3	75	155.5	31	29	46	5.9	2	2	1	4.89
0.361	2.017	1.29	6.05	25.07	1.8	4	251	557.7777778	2	30	4	3	3	131.6	166.3	47.6	8	11	5	2	3	1	3.52
0.621	2.508	1.09	9.6	57.52	2.1	3.8	244	441.5238095	1	40	1	2	1	93.4	165.1	34.3	67	36	7.4	2	3	1	3.88
0.79	2.638	1.78	5.66	2.32	1.8	4.4	183	447.3333333	1	73	2	1	1	47	166	17.1	19	25	5.5	2	1	1	4.76
0.677	1.655	1.66	5.61	8.38	1	4	222	888	2	74	4	3	3	104.7	162.2	39.8	6	10	5.9	1	1	1	3.65
0.655	2.25	1.99	6.05	23.43	2.4	5.3	337	744.2083333	2	71	3	2	1	49.2	153.1	21	9	14	5.7	2	2	1	4.53
0.835	2.095	1.63	5.11	2.21	2.2	4.1	206	383.9090909	1	27	5	4	1	91	188.8	25.5	20	24	5.3	2	2	1	4.09
0.982	2.353	1.4	4.94	11.94	1.8	2.5	168	233.3333333	2	61	1	1	1	70.2	157	28.5	10	14	5.3	2	3	1	4.16
5.589	3.569	1.4	5.61	4.09	2	2.5	216	270	1	46	3	4	1	86.8	182.1	26.2	34	27	5.2	2	3	1	7.32
0.903	3.31	1.16	5.5	9.21	1.7	3.7	224	487.5294118	1	58	3	2	1	84.5	179.6	26.2	62	60	5.2	2	1	1	4.86
0.768	2.095	1.4	6.49	8.06	2.2	3.8	210	362.7272727	1	43	5	4	3	78.9	175.3	25.7	33	19	5.2	2	1	1	3.85
1.942	3.077	1.42	4.83	3.67	2	3.1	183	283.65	1	55	4	2	3	74.1	173.6	24.6	15	21	5.4	2	1	1	5.28
1.106	3.181	1.84	5.38	7.57	1.3	3.2	195	480	1	60	4	4	1	83.9	180.5	25.8	14	10	5.9	2	1	1	5.46
1.75	0.905	1.03	11.7	125.39	2.2	5.2	262	619.2727273	1	61	1	2	1	102.4	171.5	34.8	15	12	7.2	1	3	1	2.61
2.552	1.758	0.88	5.83	31.51	1.7	6.6	308	1195.764706	2	37	3	4	3	97.4	155	40.5	10	18	5.4	2	3	1	3.59
1.535	2.431	1.14	5.83	5.76	1.7	2.8	225	370.5882353	1	29	5	4	1	77.3	177.9	24.4	34	23	5.4	2	3	1	4.19
2.71	2.534	0.65	6.11	4.84	4.4	4.6	341	356.5	1	58	1	2	1	73.3	167.9	26	12	17	5.8	2	1	1	4.24
1.423	3.207	1.4	8.33	28.81	2.3	3.5	244	371.3043478	1	71	3	3	1	124.7	181.9	37.7	27	21	7.4	2	3	1	5.17
1.829	3.931	1.37	5.94	8.47	3	5.3	244	431.0666667	2	63	3	3	2	68.3	164.1	25.4	13	15	5.6	2	1	1	6.05
1.061	3.207	1.63	5.16	1.73	3	3.7	145	178.8333333	1	27	1	2	1	64.3	161.4	24.7	54	40	5.1	2	1	1	5.28
1.885	4.086	1.24	5.94	4.85	2.4	3.7	308	474.8333333	1	80	3	4	1	93.3	179.3	29	14	19	5.5	2	3	1	6.1
0.96	3.336	1.34	6.33	8.61	2.2	4.8	197	429.8181818	1	68	2	3	2	93.8	166.7	33.8	23	18	5.8	1	3	1	5.07
0.96	3.129	1.63	5.77	7.75	2.2	4.4	306	612	1	25	5	2	3	82.4	179.9	25.5	22	16	5.5	2	1	1	5.15
0.632	4.06	1.16	5.55	4.78	2.8	3.9	398	554.3571429	2	58	3	4	1	74.8	169	26.2	8	14	5.5	2	1	1	5.48
1.863	4.707	1.06	5.16	11.46	1.8	3.5	124	241.1111111	1	52	3	5	2	82.7	170.9	28.3	45	37	5.7	2	3	1	6.57
1.174	1.422	1.84	5.83	11.23	1.7	2.7	217	344.6470588	1	69	4	3	1	79.2	172.2	26.7	26	27	5.9	2	3	1	3.75
1.129	3.31	1.58	5.83	5.47	2.3	4.4	202	386.4347826	1	71	3	4	1	57.7	168.8	20.3	14	20	5.7	2	1	1	5.35
0.565	2.664	1.06	5.5	5.46	2	5	266	665	2	35	3	3	3	108.7	166.8	39.1	14	16	5.2	2	2	1	4.01
0.61	1.914	1.06	4.5	4.33	2.7	3.4	192	241.7777778	1	36	2	5	1	89	176.4	28.6	23	27	5.1	2	3	1	3.28
0.745	2.534	2.12	5.83	6.22	1.7	1.8	148	156.7058824	1	80	3	1	2	55	160.3	21.4	12	22	5.8	2	3	1	4.97
1.14	2.664	1.27	9.05	6.46	1.7	4	175	411.7647059	1	62	5	5	1	65	166	23.6	29	25	7.2	3	3	1	4.4
1.66	2.974	1.16	5.77	12.37	1.4	4.9	164	574	2	78	1	3	1	63.9	151.4	27.9	25	42	5.4	2	3	1	4.81
7.271	1.526	0.75	16	42.08	2.1	3.9	166	308.2857143	2	37	3	2	2	145.6	169.5	50.7	31	37	10.9	1	3	1	4.76
1.377	3.103	1.11	6.66	31.02	1.4	4.1	217	635.5	1	60	3	3	3	109.1	178.4	34.3	47	42	5.7	2	1	1	4.78
0.914	2.793	2.4	4.39	9.81	2.9	6.8	350	820.6896552	1	58	3	3	1	86.1	168.8	30.2	17	14	5.7	2	3	1	5.56
1.332	2.922	2.22	4.39	4.35	1.9	3	289	456.3157895	2	65	3	4	1	58.7	158.8	23.3	15	21	5.2	2	3	1	5.66
1.411	2.534	0.75	5.77	11.6	2.5	5.3	242	513.04	1	41	3	1	1	86.8	177.8	27.5	29	23	5.7	2	1	1	3.88
2.45	3.026	1.01	6.33	12.63	2.3	7	201	611.7391304	1	80	3	4	2	99.7	177.4	31.7	15	16	5.8	2	3	1	5.02
1.874	1.629	0.85	15.9	63.51	1.4	4.9	170	595	2	66	3	4	1	160.1	161.2	61.6	21	15	8.4	1	3	1	3.21
0.756	2.069	1.84	7.55	38	2.2	7.5	321	1094.318182	2	24	5	2	3	49.1	160.5	19.1	14	16	4.8	2	1	1	4.24
0.587	2.327	1.81	5.22	4.81	1.4	7.4	183	967.2857143	1	33	3	4	2	92.3	193	24.8	20	24	4.9	2	3	1	4.42
1.603	3.569	1.32	5.38	10.39	1.9	2.8	243	358.1052632	2	53	3	4	1	72.5	162.1	27.6	24	20	5.5	2	3	1	5.53
1.05	3.595	1.32	5.22	8.15	1.5	3.9	218	566.8	1	62	3	3	1	98	183.9	29	13	15	5.6	2	1	1	5.35
1.535	3.026	1.06	5.55	5.93	2.6	5.2	194	388	1	63	3	2	2	79.9	172.5	26.9	16	18	5.7	2	1	1	4.71
0.361	2.586	1.84	5.11	6.34	2.7	2.1	211	164.1111111	2	28	4	4	3	74.1	169	25.9	10	16	5.2	2	1	1	4.6
0.745	3.129	2.04	5.38	6.25	1.5	5.3	321	1134.2	2	76	3	5	3	66.8	162	25.5	10	14	5.1	2	1	1	5.48
1.152	3.258	1.32	5.05	17.85	2	3.4	191	324.7	1	62	4	2	1	94.1	165	34.6	18	21	5.7	3	1	1	5.04
1.095	4.034	1.29	6.05	10.82	2	1.9	106	100.7	2	59	4	5	3	109	164.9	40.1	37	34	5.7	2	3	1	5.77
0.452	1.5	2.22	4.83	9.82	2.1	5.6	199	530.6666667	2	32	3	3	2	63.9	161.7	24.4	14	15	5.4	2	1	1	3.96
2.529	2.612	1.24	5	3.59	2.2	5.5	266	665	1	39	3	4	2	96	176.4	30.9	22	20	5.4	2	1	1	4.84
0.881	3.284	0.98	5.83	4.84	1.2	9.3	204	1581	1	46	2	3	1	72.3	161.1	27.9	17	23	5.6	2	1	1	4.65
1.253	1.733	0.85	6.83	5.97	1.6	4.1	138	353.625	1	80	3	2	1	89.3	172.6	30	14	22	5.8	2	3	1	3.13
1.976	2.767	1.24	6.27	23.55	3.2	5.5	340	584.375	2	69	4	2	1	93.6	152.3	40.4	10	12	6.5	1	3	1	4.78
1.084	2.069	1.11	5.44	7.57	1.8	3.3	196	359.3333333	1	26	1	4	1	73.5	176	23.7	27	19	4.8	2	3	1	3.65
1.558	3.103	1.16	6.11	8.24	1.4	3.7	134	354.1428571	1	62	3	3	1	104.3	170	36.1	16	18	4.8	2	3	1	4.91
0.835	3.62	1.37	5.77	10.05	1.8	2.2	195	238.3333333	2	68	3	3	1	82.6	155.2	34.3	13	16	5.6	2	1	1	5.33
3.342	1.733	0.85	6.88	12.13	1.9	3.4	123	220.1052632	1	74	3	3	1	101.5	185.2	29.6	9	8	7	1	1	1	3.8
0.813	2.948	1.34	6	10.11	2.1	3.4	233	377.2380952	2	78	3	4	2	97	165.3	35.5	20	26	6.2	2	3	1	4.65
1.208	3.465	1.32	5.88	7.01	1.9	4.9	217	559.6315789	1	62	3	4	1	106.3	168.4	37.5	12	12	5.8	2	3	1	5.28
2.235	1.965	1.55	4.55	2.72	2.4	2.8	192	224	1	50	3	3	1	85.5	177.9	27	43	36	4.9	2	1	1	4.37
0.982	4.5	1.68	6.33	22.02	1.4	3.6	151	388.2857143	1	55	3	5	3	84	175.6	27.2	30	19	5.1	2	2	1	6.57
0.802	3.982	1.4	5.44	9.43	1.6	3.6	234	526.5	1	51	4	5	3	85.4	171.2	29.1	38	30	5.7	2	1	1	5.69
1.152	3.181	1.34	4.88	6.4	2.3	2	205	178.2608696	1	22	4	2	3	66.7	173.4	22.2	16	16	5.6	2	1	1	4.99
0.937	2.638	0.91	5.88	4.84	3.9	7.7	535	1056.282051	1	75	3	3	1	72.8	166.2	26.4	7	17	5.5	2	3	1	3.96
0.598	1.784	1.37	5.61	3.23	2.3	2.3	230	230	1	41	4	4	1	61.3	173.9	20.3	9	14	5.5	2	1	1	3.47
2.1	3.517	0.91	10.4	5.94	1.5	4.6	211	647.0666667	2	64	3	4	2	80.8	160.6	31.3	9	10	6.8	1	3	1	5.3
0.452	1.965	1.16	4.88	5.88	2.1	1.8	232	198.8571429	2	27	4	3	3	51.3	158.1	20.5	10	16	5.1	2	1	1	3.39
2.427	5.637	1.68	4.88	3.55	2.2	2.2	234	234	1	42	3	5	1	93.8	174.3	30.9	28	29	4.8	2	3	1	8.4
1.524	3.853	2.53	5.83	5.92	1	2.1	237	497.7	2	70	3	3	1	69	164.8	25.4	11	16	5.7	2	3	1	6.98
1.603	4.267	1.63	5	3.34	1.8	4.8	264	704	1	42	4	2	3	66.6	174.5	21.9	13	15	5.4	2	1	1	6.54
2.495	3.827	1.11	22.4	3.08	2.2	7.9	268	962.3636364	1	58	4	3	2	60	174.4	19.7	16	18	13.1	1	3	1	5.97
0.316	2.767	1.78	4.77	2.3	2.4	3.5	240	350	1	33	4	3	3	64.2	179.3	20	25	35	5.4	2	1	1	4.71
0.903	3.517	1.11	6.16	19.81	2.2	5.7	154	399	1	30	2	3	1	88.8	159.5	34.9	33	17	5.6	2	2	1	5.02
1.727	1.758	0.91	7.05	17.66	2.6	3.3	196	248.7692308	1	80	3	4	1	104.2	178.9	32.6	15	17	6.4	1	3	1	3.36
0.587	1.396	1.94	5.44	4.62	1.9	3	291	459.4736842	1	25	3	3	1	83.4	174.4	27.4	14	20	5.1	2	3	1	3.62
0.429	2.276	1.53	5.55	2.9	1.7	2.2	172	222.5882353	1	33	3	5	3	66.3	172.6	22.3	13	15	5.2	2	3	1	4.03
0.361	1.19	1.22	9.33	9.89	1.4	2.5	145	258.9285714	1	47	1	4	1	60.2	161.4	23.1	25	21	8.2	1	3	1	2.66
1.344	3.724	1.14	5.61	11.48	2.4	2.7	199	223.875	1	23	3	4	3	94	183.7	27.9	25	18	5.1	2	3	1	5.4
0.756	1.733	1.29	6.11	7.29	1.7	2	115	135.2941176	2	54	4	3	2	55.8	169	19.5	15	50	5.1	1	1	1	3.39
1.558	3.284	1.22	9.27	5.39	2.5	2.9	246	285.36	1	66	1	2	1	83.8	166.8	30.1	20	17	8.7	1	3	1	5.15
1.931	3.879	1.03	6.38	21.06	2	4	279	558	2	38	1	4	3	111.6	174	36.9	34	26	5.5	2	3	1	5.72
1.005	2.405	1.71	4.77	4.96	2.4	1.6	136	90.66666667	2	48	4	3	3	107.6	172.1	36.3	12	15	5.4	2	1	1	4.53
1.084	2.095	0.83	4.88	8.82	1.3	4.4	173	585.5384615	1	68	3	3	2	93.1	175.6	30.2	26	34	5.8	2	3	1	3.39
0.644	3.129	1.71	6.44	2.58	1.4	4	230	657.1428571	1	52	1	2	1	74.5	172.2	25.1	20	24	6.2	2	3	1	5.12
0.485	1.733	1.4	6	5.36	1.5	5.5	265	971.6666667	1	60	3	4	2	90.8	184.4	26.7	16	14	5.7	2	1	1	3.39
0.937	2.353	1.09	9.94	12.58	3.3	3.7	326	365.5151515	2	45	3	4	2	103.5	163.5	38.7	10	12	8.2	2	1	1	3.85
1.535	2.845	1.24	5.11	27.15	2.1	3.9	249	462.4285714	2	32	2	3	3	106.7	158.4	42.5	22	15	5.6	3	1	1	4.71
0.847	2.431	1.09	4.77	9.13	2.2	2	316	287.2727273	2	30	4	3	1	90.5	158.2	36.2	10	15	5.5	1	1	1	3.9
1.027	3.879	1.99	5.27	8.92	2.7	3.3	384	469.3333333	2	55	2	3	1	67.2	158.2	26.9	27	24	5.3	2	2	1	6.28
0.677	1.629	1.16	16.5	20.84	1	3.2	116	371.2	2	68	3	2	2	63.9	163	24.1	13	23	9.8	1	3	2	3.13
0.768	2.095	1.53	5.94	11.21	2.2	5.1	216	500.7272727	1	80	3	3	1	89.8	180.4	27.6	11	10	5.8	2	3	1	3.96
0.689	2.198	1.37	5.22	5.89	2.7	3.4	231	290.8888889	2	69	4	5	3	71	159.6	27.9	14	17	6.4	2	2	1	3.88
0.485	2.224	2.3	5.83	2.37	1.1	2.9	319	841	2	45	3	2	2	59.2	157.5	23.9	5	15	5.5	2	3	1	4.76
1.174	4.241	1.4	6.38	11.72	32.1	4.5	115	16.12149533	1	80	3	5	1	84.3	171.4	28.7	37	36	5.8	2	3	1	6.1
2.574	2.198	0.93	8.38	25.77	1.7	5.3	223	695.2352941	1	64	3	4	2	113.8	186.4	32.8	17	17	6.1	3	3	1	4.11
1.581	1.655	1.22	4.44	17.38	2.2	2.3	271	283.3181818	2	43	4	3	2	55.1	159.2	21.7	23	28	5.5	2	2	1	3.49
0.474	2.612	1.09	5.5	13.79	2.3	4.6	418	836	2	33	4	3	3	83.2	171.5	28.3	12	12	5.5	2	3	1	3.93
2.235	4.681	1.06	5.22	5.89	2.7	4.2	223	346.8888889	1	46	1	3	1	80.9	174.9	26.4	14	15	5.4	2	3	1	6.7
0.565	2.457	1.5	5	3.38	1.9	3.1	229	373.6315789	2	35	3	4	1	83.2	174.1	27.4	12	14	5.2	2	3	1	4.22
0.824	3.569	1.09	6.94	40.66	1.9	3.2	306	515.3684211	1	71	2	2	1	93.2	171.2	31.8	19	22	5.9	2	3	1	4.99
1.377	1.836	0.93	7.33	8.83	1.6	5.6	183	640.5	1	80	3	3	1	106.1	185	31	13	16	6	2	3	1	3.34
0.971	2.896	1.06	6.22	7.64	2.7	6.7	306	759.3333333	1	78	2	2	1	68.5	159.9	26.8	16	21	6	2	3	1	4.37
1.106	2.638	1.99	5.66	6.3	3	1.9	247	156.4333333	2	55	4	4	2	39.9	160.6	15.5	42	109	4.8	2	1	1	5.07
6.266	2.845	0.7	17.2	16.52	3.6	3.8	278	293.4444444	1	49	1	2	1	104.2	172.1	35.2	22	14	11	1	1	1	6.05
1.479	3.103	0.85	5.55	6.35	2.4	4.1	201	343.375	1	38	1	2	1	81.9	179	25.6	22	27	5.5	2	2	1	4.58
0.96	2.534	1.34	6.55	12.24	2	4	183	366	1	72	3	4	1	87.8	170.7	30.1	29	22	5.4	2	3	1	4.29
0.835	2.302	1.89	5.77	4.11	2.2	2.9	264	348	2	53	4	3	3	90	153.5	38.2	12	15	5.6	2	3	1	4.55
1.061	2.379	1.14	6.55	8.81	2.2	4.8	225	490.9090909	2	49	3	4	3	120.1	168.5	42.3	70	36	6.2	2	1	1	3.98
1.739	3.465	1.14	6.22	6.32	1.7	4.1	306	738	2	45	1	2	2	91.4	156.3	37.4	10	10	5.5	1	1	1	5.33
2.032	2.87	1.06	6.11	40.89	3.3	7.2	383	835.6363636	2	31	1	5	3	131.1	167.6	46.7	17	18	5.4	2	2	1	4.76
0.644	1.965	1.14	5.5	5.17	2.4	6.7	228	636.5	1	46	3	4	1	69.6	175	22.7	42	37	5.6	2	1	1	3.41
3.364	3.388	0.98	10.9	30.48	2.1	3.2	173	263.6190476	1	55	5	4	1	73.6	176.7	23.6	32	23	7.1	2	3	1	5.74
1.829	2.095	1.09	6.66	16.75	1.7	10	298	1752.941176	2	80	3	4	2	104.5	157.4	42.2	8	18	6	2	3	1	3.9
1.919	2.845	1.09	6	16.75	3	7.8	299	777.4	2	54	3	4	1	72.3	161.4	27.8	8	11	6.3	1	2	1	4.71
0.373	1.681	1.55	5.16	3.05	2.3	4.1	270	481.3043478	2	28	4	4	1	67.4	172.5	22.7	12	16	5.5	2	3	1	3.47
1.219	2.845	0.98	6.83	9.88	1.9	4	271	570.5263158	1	63	1	1	1	94.8	182.5	28.5	18	19	5.6	2	3	1	4.34
1.411	2.534	0.91	20	18.17	2.3	5	247	536.9565217	2	39	5	4	3	171.1	162.1	65.1	28	47	11.8	2	3	1	4.03
1.344	3.517	1.55	8.38	13.58	2.7	4.8	307	545.7777778	2	80	3	4	2	49.3	145.9	23.2	18	19	6.2	1	3	1	5.61
1.637	1.784	1.73	7.16	13.94	1.9	4.2	221	488.5263158	2	61	3	3	1	105.1	170.3	36.2	56	30	6	1	3	1	4.16
1.185	4.629	1.06	6.72	34.78	2.7	3.2	193	228.7407407	1	27	1	1	1	99.2	167.7	35.3	106	48	6.1	2	2	1	6.18
1.264	3.388	1.5	5.11	5.18	1.6	4.2	195	511.875	2	75	4	4	2	63.6	158.1	25.4	13	18	5.7	2	1	1	5.4
1.84	1.733	0.88	8.38	8.41	2.2	5.6	282	717.8181818	1	57	3	2	2	102.4	166	37.2	16	18	7.6	1	1	1	3.34
3.342	2.224	0.78	5.44	21.16	3.4	3.9	365	418.6764706	2	41	1	2	1	74.1	153.1	31.6	54	42	5	2	3	1	4.27
0.485	2.715	1.55	5.38	10.29	1.9	4.6	274	663.3684211	2	39	3	5	1	95.2	170.8	32.6	16	19	5.1	2	3	1	4.5
0.948	2.715	1.78	5.66	8.63	2.1	6.3	224	672	2	80	2	4	2	61.3	155.8	25.3	12	16	5.7	2	3	1	4.89
1.468	2.405	1.11	7.94	20.29	2.3	3	230	300	2	63	4	5	1	103.4	163.7	38.6	22	19	6.9	2	3	1	4.11
0.813	3.103	1.76	5.05	6.79	2	2.3	363	417.45	1	23	2	4	3	66.9	163.5	25	18	21	4.8	2	3	1	5.2
1.479	1.371	1.86	6.27	23.08	1.6	4.9	186	569.625	1	68	3	3	1	100.5	173.4	33.4	34	22	6	2	3	1	3.8
0.96	4.681	2.66	6.11	3.24	1.7	3.5	259	533.2352941	2	39	5	5	3	65.4	164	24.3	15	29	4.9	2	3	1	7.68
1.479	3.077	1.03	6.11	25.75	2.2	3.3	275	412.5	1	33	1	3	3	95.7	171.3	32.6	64	36	5.6	2	2	1	4.73
1.287	3.129	1.03	5.05	11.02	4.7	6.6	195	273.8297872	1	53	4	2	1	89.8	187.9	25.4	18	17	5.9	2	1	1	4.71
0.632	3.103	1.45	5.77	7.59	3.4	4.8	283	399.5294118	2	56	4	4	1	71.5	164.6	26.4	14	17	5.6	2	2	1	4.84
0.869	1.862	1.94	5.72	15.45	1.5	3.3	204	448.8	2	64	3	4	1	94.1	173.2	31.4	28	24	5.7	2	3	1	4.19
1.095	3.258	0.91	6.77	24.16	2	2.5	228	285	1	78	4	2	2	87.5	169.4	30.5	16	19	7	2	3	1	4.63
1.14	2.715	1.16	5.5	5.44	0.7	3.3	158	744.8571429	1	74	2	2	1	67	166.4	24.2	3	14	5.3	2	3	1	4.37
1.445	3.284	0.96	7.11	6.12	1.4	5.9	189	796.5	1	80	3	2	1	83.6	177.8	26.4	10	15	8.6	1	1	1	4.84
1.344	3.026	1.11	6.05	22.23	1.9	2	175	184.2105263	1	69	4	5	1	91.5	166.9	32.8	31	27	6	2	1	1	4.68
0.96	1.836	1.11	5.83	12.46	1.5	4.4	221	648.2666667	1	56	3	5	2	110.9	190.9	30.4	30	24	5.5	2	3	1	3.39
1.784	2.767	1.55	6.44	15.25	1.6	3.9	294	716.625	2	72	3	4	2	81.9	156.4	33.5	13	17	5.8	2	1	1	5.02
1.231	2.431	1.55	5.05	7.15	1.9	2.6	206	281.8947368	2	68	1	5	1	85.6	165.6	31.2	12	15	5.5	2	3	1	4.47
0.44	1.707	1.4	5.27	2.04	1.7	2.4	156	220.2352941	1	63	4	3	3	49.5	179.1	15.4	15	27	5.3	1	1	1	3.36
1.061	3.776	1.32	5.33	9.61	2.1	3.9	188	349.1428571	2	45	5	4	3	124.8	171.5	42.4	62	31	5.5	2	1	1	5.53
0.632	3.051	1.34	5.83	10.42	1.6	3.1	177	342.9375	2	29	4	2	1	92.2	173.7	30.6	12	15	5.2	2	3	1	4.68
1.152	2.483	1.14	10.2	13.01	1.2	2.6	173	374.8333333	1	63	3	4	2	78.4	174.2	25.8	24	20	6.9	1	3	1	4.11
1.039	3.362	1.4	2.61	3.34	2.3	3.8	315	520.4347826	2	59	5	4	1	52.3	151.9	22.7	15	24	5.2	2	3	1	5.2
0.237	1.345	1.71	5.61	3.35	1.5	2.8	132	246.4	1	80	3	2	1	99.3	173.8	32.9	16	24	6.1	2	3	1	3.26
1.739	1.422	0.93	4.55	70.5	2.1	4.8	149	340.5714286	1	32	3	4	1	83.5	179.8	25.8	21	18	5.1	2	1	1	3.03
0.576	3.077	1.16	6.05	5.59	1.6	3.4	186	395.25	1	80	2	5	2	74.1	175.6	24	33	30	6.4	2	3	1	4.5
1.366	3.31	1.22	5.66	7.79	2.5	3.2	295	377.6	1	42	4	3	1	79	173.2	26.3	25	19	5.8	2	3	1	5.09
1.784	2.327	0.91	5.33	3.97	2.8	9	218	700.7142857	1	59	3	4	2	77.7	185	22.7	14	13	5.9	3	1	1	3.96
0.96	3.465	0.93	5.94	4.96	2.6	6.4	201	494.7692308	1	49	5	2	1	83.6	177.7	26.5	16	17	5.8	2	1	1	4.81
1.49	2.819	1.37	11.8	10.61	0.4	2.5	110	687.5	1	48	4	3	1	128.8	173.3	42.9	21	29	7.1	1	3	1	4.78
2.021	3.776	1.32	5.66	6.56	2.5	5.5	384	844.8	1	63	3	3	2	75.7	172.6	25.4	21	20	5.2	2	2	1	5.92
1.784	1.81	1.19	5.88	19.78	1.5	3.1	97	200.4666667	1	80	3	5	1	91.7	177.4	29.1	37	32	5.6	2	3	1	3.7
1.829	2.146	0.98	8.44	29.47	2.6	5.1	165	323.6538462	1	60	3	4	2	108	174.3	35.5	54	38	7.2	1	3	1	3.85
1.14	5.327	1.4	5.33	9.15	0.9	1.5	125	208.3333333	1	69	4	5	1	72.5	174.6	23.8	12	15	5.8	2	3	1	7.19
0.7	2.224	1.22	5.72	12.22	1.5	1.7	180	204	1	66	4	5	1	95.4	172.9	31.9	12	16	6.1	2	3	1	3.78
0.339	1.5	1.89	8.1	4.59	1.4	3.6	138	354.8571429	1	80	1	1	2	70.4	161.5	27	18	23	6.6	1	3	1	3.59
1.603	3	0.98	4.55	7.69	1.4	4.2	197	591	1	63	1	3	2	75.5	169.3	26.3	23	25	5.2	2	3	1	4.63
2.1	5.353	1.19	5.94	6.46	1.3	2.6	204	408	1	70	3	5	1	65	159.3	25.6	14	19	5.8	2	3	1	7.47
1.039	2.974	0.88	5.88	9.64	2.1	5.2	139	344.1904762	1	62	4	3	1	100.5	178.4	31.6	25	24	4.9	2	2	1	4.29
0.598	2.405	2.15	4.94	6.35	4.1	4.4	218	233.9512195	2	29	3	3	1	45.8	163.8	17.1	32	24	5	2	2	1	4.81
2.405	9.025	1.27	7.05	5.42	0.4	4.6	212	2438	2	55	3	1	1	75.8	156.9	30.8	14	23	6.5	1	1	1	11.53
0.96	0.647	0.88	4.05	6.98	2.5	7.6	189	574.56	1	60	5	5	1	73.1	158.6	29.1	14	16	6.8	1	3	1	1.97
1.535	2.508	1.19	5.83	6.49	3.7	2.9	179	140.2972973	1	66	2	4	1	95.6	175.8	30.9	29	41	5.3	2	3	1	4.32
2.777	3.801	1.6	5.66	19.74	1.4	3.8	198	537.4285714	2	72	3	4	2	90.1	167.7	32	20	20	5.4	2	3	1	6.54
1.084	2.819	1.19	5.44	8.67	1.9	3.5	149	274.4736842	1	69	4	4	1	73.2	178.3	23	12	24	4.7	2	2	1	4.47
1.242	2.353	1.14	5.72	15.68	3.1	4.6	219	324.9677419	2	20	3	4	3	85.8	166.4	31	12	12	5	2	1	1	4.01
1.502	3.957	1.22	6.49	15.51	2.5	3.8	256	389.12	2	47	5	5	1	56.4	160.7	21.8	10	15	5.7	2	1	1	5.79
0.903	1.241	0.93	6.99	280.53	1.4	5.8	245	1015	1	66	4	3	2	86.4	177.6	27.4	4	21	7.2	1	2	1	2.59
1.874	3.181	1.71	5.94	7.78	3	9.9	259	854.7	2	39	3	5	2	65.7	168.1	23.3	10	15	5.1	2	2	1	5.64
0.723	1.06	1.68	11.1	8.13	2.6	9.1	523	1830.5	2	57	5	4	2	81.8	160.7	31.7	8	10	8.3	1	1	1	3.1
1.242	2.405	1.45	9.1	9.82	0.9	3.1	122	420.2222222	1	80	3	3	2	81.1	177.3	25.8	11	18	7.2	3	3	1	4.37
1.039	2.689	2.35	4.5	5.08	2.3	1.9	126	104.0869565	1	73	3	5	1	88.9	174.6	29.2	56	62	5.1	2	3	1	5.46
0.621	3.103	1.66	4.88	6.36	2	4.1	227	465.35	2	33	3	5	1	57.4	157.5	23.1	16	23	4.9	2	3	1	5.02
1.468	3.569	1.76	5.27	4.13	1.7	3.4	316	632	1	60	3	5	2	79.1	182.4	23.8	16	21	5.2	2	3	1	5.92
0.858	3.595	1.42	5.5	3.87	2.1	5.5	166	434.7619048	2	34	3	4	1	54.2	164.8	20	10	12	5.1	2	1	1	5.38
0.542	1.733	1.11	5	14.69	1.7	1.8	187	198	1	41	4	3	1	122.6	181.3	37.3	13	13	5.6	1	2	1	3.13
1.682	2.612	1.01	8.55	16.09	2.5	5	349	698	2	50	5	3	2	131.8	165	48.4	11	13	7.7	1	1	1	4.29
1.095	2.534	0.78	5.77	13.03	1.9	7.9	188	781.6842105	1	71	5	5	1	80.5	170.1	27.8	23	24	5.4	2	2	1	3.78
1.535	2.922	1.34	5.72	12.26	2.7	5.4	313	626	1	39	2	4	1	77.6	169.8	26.9	29	21	5.3	2	3	1	4.89
1.75	2.457	1.32	5.55	6.34	1.6	3.2	184	368	2	50	3	2	2	79.4	159	31.4	35	19	5.5	2	3	1	4.47
0.35	2.276	1.97	5.27	8.32	1.4	2.2	331	520.1428571	2	49	3	4	1	68.2	160.8	26.4	12	21	5.4	2	3	1	4.42
0.508	2.095	1.6	5.05	9.62	3	4.2	252	352.8	2	34	3	5	3	125.5	175.6	40.7	13	12	5.3	2	2	1	3.96
2.123	3.672	0.83	6.33	10.26	4.5	5.3	267	314.4666667	1	46	3	3	2	99.8	185.3	29.1	13	14	5.9	2	1	1	5.38
0.96	3.026	1.27	5.55	5.94	1.4	4.2	212	636	2	42	3	3	1	59.1	170	20.4	8	12	5.3	2	1	1	4.71
1.694	2.198	1.03	5.38	23.41	1.5	3.9	193	501.8	1	68	3	4	1	93.6	182.2	28.2	26	27	5.8	2	3	1	3.9
1.253	2.172	1.86	6.49	31.67	3.1	3.8	251	307.6774194	1	65	3	3	2	80.9	171.5	27.5	82	83	6	2	3	1	4.55
0.779	3.595	2.51	5.16	2.99	2.5	1.5	489	293.4	2	63	4	2	3	84.4	167.1	30.2	10	23	5.3	2	1	1	6.39
0.632	2.612	1.22	5	11.31	2.8	4.8	380	651.4285714	2	26	5	4	1	73.1	148.2	33.3	5	15	5.3	2	3	1	4.11
0.181	1.474	2.3	5.05	2.4	1.2	1.2	235	235	2	39	4	3	1	62.2	172.6	20.9	10	15	5.3	2	1	1	3.93
1.14	2.819	1.09	5.33	256.35	2.5	4.9	389	762.44	1	52	3	3	2	77.3	167.4	27.6	36	28	6.8	1	1	1	4.4
1.806	2.483	1.01	6.11	10.37	1.5	3.1	188	388.5333333	1	56	3	3	1	93.1	171.3	31.7	18	21	5.7	2	3	1	4.22
1.592	4.913	1.5	8.83	8.18	1.9	5.4	238	676.4210526	1	62	2	4	2	96.2	164.7	35.5	16	17	6.9	1	3	1	7.09
0.565	1.888	1.68	5.16	6.16	1.9	2.5	229	301.3157895	2	28	5	5	1	64.1	156.2	26.3	10	14	4.9	2	3	1	3.85
1.185	2.405	1.24	5.88	25.83	1.1	1.4	250	318.1818182	1	72	4	5	2	107.9	178.3	33.9	14	15	5.5	1	3	1	4.14
1.569	2.741	1.53	5.38	61.76	3.2	5	234	365.625	2	59	4	4	3	122.7	165.3	44.9	16	20	15.4	1	3	1	4.89
2.168	3.258	1.24	6.05	13.11	2.3	3.3	204	292.6956522	1	80	3	4	1	100.3	177.9	31.7	16	20	6.1	2	3	1	5.38
2.879	5.663	1.11	11.9	24.6	4.7	6.3	296	396.7659574	2	36	1	4	1	100.4	155	41.8	61	52	8.6	1	3	1	8.09
1.118	3.284	3.15	6.55	5.38	1.8	6.8	267	1008.666667	2	58	3	3	2	56.3	160.8	21.8	21	24	5.5	2	1	1	6.85
2.348	3.336	0.8	8.77	37.63	2.4	4.6	208	398.6666667	1	48	1	2	3	88.2	167.9	31.3	45	37	8.8	1	3	1	5.09
0.463	2.276	1.81	5.61	16.49	2.3	9.5	288	1189.565217	2	69	4	5	1	77.3	149	34.8	16	16	6.1	1	3	1	4.32
0.79	1.991	1.55	5.72	4.07	2.1	5.1	222	539.1428571	1	80	3	3	1	83.9	169.2	29.3	14	23	5.5	2	3	1	3.9
1.242	1.991	1.14	5.77	24.51	2.8	6.8	362	879.1428571	2	59	4	4	1	81.4	161.3	31.3	23	27	6	1	1	1	3.65
0.96	3.465	1.37	5.33	9.66	2.3	2.5	224	243.4782609	1	32	5	5	1	68.3	170.6	23.5	31	32	5.1	2	3	1	5.22
3.647	2.534	0.85	5.55	7.95	1.6	4.1	220	563.75	1	41	5	5	1	77.7	164.8	28.6	15	29	5.4	2	3	1	4.78
1.795	1.5	1.42	5.83	12.55	1.8	4.7	175	456.9444444	1	66	2	4	1	68.2	156.5	27.8	22	21	6.1	3	3	1	3.62
2.224	2.715	1.16	10.7	30.5	1.7	6	205	723.5294118	1	65	3	3	1	133.5	174.9	43.6	20	12	8.4	1	3	1	4.76
1.761	3.595	1.06	6.22	8.76	1.9	3.3	213	369.9473684	1	53	3	3	1	90.5	174.9	29.6	17	17	6	2	3	1	5.38
1.513	3.207	1.24	6.55	13.1	4	6.4	219	350.4	2	62	2	1	2	73.5	153.1	31.4	24	30	6.2	2	1	2	5.07
1.084	1.862	1.29	5.05	8.07	2	3.8	252	478.8	1	67	4	3	1	78.4	164.6	28.9	14	16	5.6	2	1	1	3.62
3.76	4.448	1.22	5.16	7.13	1.8	2.2	277	338.5555556	2	61	4	5	1	56.9	145.1	27	25	22	5.8	2	3	1	7.32
1.31	3.543	1.4	5.5	5.59	3	5.1	313	532.1	1	29	3	4	3	66.4	166.9	23.8	28	24	5	2	3	1	5.48
1.287	2.431	1.42	5.33	2.55	2	4.2	351	737.1	2	47	4	3	3	61.5	172.4	20.7	19	30	5.2	2	1	1	4.37
3.003	3.75	1.06	6.11	15.05	1.5	3.1	196	405.0666667	1	42	3	4	1	113.8	184.6	33.4	56	39	5.3	2	3	1	6.08
1.547	3.75	1.63	4.44	9.53	2.7	4.8	255	453.3333333	2	57	3	2	2	70.5	154.5	29.5	11	14	5.6	3	1	1	6
0.79	3.336	2.53	4.88	8.39	1.8	5.3	304	895.1111111	2	65	4	4	2	64.9	165.9	23.6	16	19	5.6	2	3	1	6.18
0.644	3.801	1.29	5.44	8.1	2.6	5	322	619.2307692	2	45	3	4	1	113.5	167.4	40.5	15	12	5.6	2	1	1	5.35
3.827	2.379	0.78	13.3	15.5	2.8	3.8	272	369.1428571	1	40	5	5	1	86.4	168.9	30.3	35	21	9.5	2	3	1	4.63
0.847	1.215	1.32	6.49	11.76	1.6	8.9	181	1006.8125	1	65	1	3	1	84.6	168	30	42	28	6	1	3	1	2.92
2.608	1.862	1.11	8.94	14.13	1.3	2.8	137	295.0769231	1	80	3	3	1	75.7	164.9	27.8	15	17	9.7	1	3	1	3.96
1.558	3.698	1.11	7.38	26.41	2.5	6.2	225	558	1	41	1	2	3	85.9	162.5	32.5	50	24	6	2	1	1	5.46
0.655	2.457	1.27	5.61	4.96	1.5	4	212	565.3333333	1	23	3	2	3	78.5	179.9	24.3	21	22	5.4	2	2	1	4.03
0.723	2.689	0.85	5.44	9.5	1.9	2.1	253	279.6315789	2	28	5	3	1	78.5	164.4	29	9	13	5.4	2	1	1	3.88
2.416	3.31	1.06	5.77	16.77	2.7	2.7	296	296	2	76	3	4	1	71	169.6	24.7	14	16	5.8	2	3	1	5.35
1.739	5.146	1.01	4.44	21.14	1.9	6.4	222	747.7894737	1	49	3	4	1	100.8	180.7	30.9	21	20	5	2	1	1	6.9
2.077	4.603	1.34	5.44	10.51	3.1	4.2	311	421.3548387	2	55	3	3	1	71.4	155.7	29.5	21	16	5.5	2	3	1	6.83
0.35	1.914	1.19	5.88	15.77	2	3.4	401	681.7	1	68	4	5	1	120.8	176	39	19	22	6	3	2	1	3.34
0.847	3.62	1.89	5.05	1.75	1.5	3.4	213	482.8	1	57	3	4	1	72.9	177.1	23.2	20	25	5	2	3	1	5.84
1.163	3.129	1.16	7.33	25.31	2.2	4.5	287	587.0454545	2	67	3	4	3	121.4	160.9	46.9	11	15	6.7	2	3	1	4.78
0.914	2.483	1.97	5.44	11.1	1.3	6	221	1020	1	22	1	3	1	71.8	172.2	24.2	23	33	5.5	2	2	1	4.84
0.519	2.638	1.63	5.27	6.48	2.2	3.5	298	474.0909091	1	36	3	4	1	90.2	192.5	24.3	32	20	5.2	2	1	1	4.5
3.782	5.12	1.4	7.66	14.66	1.6	2.9	235	425.9375	2	60	3	4	1	66.2	154.9	27.6	35	22	6.4	1	3	1	8.25
0.271	2.741	1.97	7.05	13.82	1.3	2.5	207	398.0769231	1	65	4	3	2	56.1	164.9	20.6	11	17	5.8	2	2	1	4.84
2.145	2.638	0.93	5.44	13.13	2.2	5.3	222	534.8181818	1	25	2	2	3	89	178.6	27.9	23	15	5.2	2	1	1	4.42
2.721	3.207	0.96	5.27	16.95	3.3	4.7	311	442.9393939	1	37	3	5	3	72.5	175.4	23.6	14	15	4.6	2	1	2	5.28
0.79	1.552	1.63	5.94	7.34	1.8	5.7	392	1241.333333	1	80	3	3	2	87.9	182.4	26.4	14	19	5.7	2	3	1	3.54
0.802	3.465	1.53	5.72	9.73	2.1	2.8	208	277.3333333	2	74	3	5	3	67.9	164.3	25.2	14	15	5.2	2	3	1	5.33
1.106	3.62	1.58	6.77	40.32	1.7	4	214	503.5294118	2	72	3	2	1	76.4	160.8	29.5	22	25	6.3	2	3	1	5.64
1.118	1.914	1.03	14.6	15.22	1.9	3.4	275	492.1052632	1	66	4	5	1	96	173.2	32	8	8	8.3	1	3	1	3.44
1.321	4.008	1.53	6.11	12.47	2	3.2	247	395.2	1	64	3	3	1	95.2	176.9	30.4	37	29	5.1	2	3	1	6.08
0.429	2.25	1.55	4.94	3.85	1.5	2.3	159	243.8	1	20	3	4	3	66.1	181.6	20	12	18	5	2	1	1	4.03
1.806	3	0.83	5.61	16.02	2.5	3.2	220	281.6	1	59	3	5	3	93.3	183.1	27.8	27	20	5.7	2	2	1	4.58
2.845	1.655	0.8	5.83	7.59	2.2	4.2	304	580.3636364	2	43	3	5	1	95.7	162.7	36.2	12	15	5.1	2	3	1	3.52
1.287	2.56	1.06	5.61	22.12	2.1	5.3	207	522.4285714	1	26	1	4	3	120.3	184	35.5	50	30	5.1	2	3	1	4.16
1.039	2.457	1.89	4.72	7.27	1.6	3.1	207	401.0625	1	30	3	4	1	92.8	187.5	26.4	16	19	5	2	2	1	4.78
2.382	4.267	0.91	8.44	20.97	3.4	4.8	336	474.3529412	1	53	5	5	3	98.7	172.5	33.2	17	16	7.7	1	1	1	6.18
2.687	2.017	0.91	5.77	8.86	1.9	4.5	214	506.8421053	2	32	2	4	1	98	168.7	34.4	22	18	5.1	2	3	1	3.96
3.511	3.569	1.01	6.27	24.89	2.2	5.9	205	549.7727273	1	35	5	4	3	94.6	168.9	33.2	56	32	5.8	2	1	1	6.03
0.519	1.991	2.09	6.16	14.13	1.7	6.3	257	952.4117647	1	80	4	2	1	82.6	182.4	24.8	14	17	6	2	1	1	4.34
2.529	2.017	1.4	6.77	16.18	1.8	5.3	237	697.8333333	2	54	3	3	1	125.3	169.1	43.8	25	27	6.6	1	3	1	4.37
0.44	3.129	1.84	4.83	6.69	2.3	3.1	220	296.5217391	2	34	4	3	3	75.4	157.7	30.3	10	15	5.9	2	3	1	5.15
0.756	3.362	1.66	6.83	5.92	1.1	4.7	222	948.5454545	1	69	3	4	1	77	175.1	25.1	10	19	5.4	2	3	1	5.33
0.858	2.276	1.32	6.77	12.18	1.1	3.5	207	658.6363636	1	62	4	4	2	103.6	186.4	29.8	21	19	6.4	2	3	1	3.98
0.666	2.25	1.6	5.11	1.65	2	3.3	257	424.05	2	57	3	4	2	43.1	160.4	16.8	22	20	5.5	2	1	1	4.16
1.163	2.198	1.32	5.77	14.5	2.5	5.3	331	701.72	2	41	3	5	1	159.9	167.7	56.9	13	14	5.2	2	1	1	4.01
0.971	3.258	1.19	5.94	20.14	2.8	8.1	340	983.5714286	2	37	3	3	1	127.9	161.7	48.9	12	13	5.6	2	1	1	4.86
0.734	2.25	1.27	5.27	6.38	1.8	10.4	161	930.2222222	1	20	4	3	3	66.8	175.9	21.6	15	17	4.2	2	1	1	3.85
0.44	3.439	1.42	5.5	6.21	1.7	3.9	229	525.3529412	1	32	1	2	1	75	157.5	30.2	22	22	5.4	2	2	1	5.04
2.145	2.741	1.06	6.05	6.51	2.5	3	198	237.6	1	23	3	5	1	82.7	176.8	26.5	7	16	5.2	2	3	1	4.65
1.423	3.362	0.91	6.94	5.13	1.6	4.8	154	462	2	57	3	3	2	99.2	155.5	41	17	18	5.8	2	3	1	4.86
1.185	2.146	1.58	5.66	9	2.6	4.4	194	328.3076923	1	62	4	4	3	64.7	167.2	23.1	9	18	6.8	1	2	1	4.22
0.802	3.284	1.45	6.27	31.77	1.6	4	265	662.5	1	31	4	4	3	146.6	192.5	39.6	24	22	5.4	2	2	1	5.07
1.434	3.026	1.03	5.5	28.85	1.6	3.3	297	612.5625	2	52	3	4	1	104.6	163	39.4	24	19	5.9	2	3	1	4.65
1.4	1.914	1.11	5.83	21.29	1.2	5	136	566.6666667	2	80	3	3	1	61.6	159	24.4	9	13	5.5	2	3	1	3.59
1.185	3.129	0.96	6.55	14.79	1.7	5	194	570.5882353	1	43	3	3	1	164.2	179.5	51	30	21	5.9	2	3	1	4.58
0.565	1.655	1.14	6.05	24.07	2.9	2.5	245	211.2068966	1	25	3	3	3	72.3	171.7	24.5	15	20	5.4	2	3	1	3.1
0.44	2.146	1.22	5.11	2.9	1.6	1.4	277	242.375	2	47	4	5	2	77	171.6	26.1	15	18	5.4	2	2	1	3.59
1.242	3.129	0.98	5.33	23.02	2.3	5.9	298	764.4347826	2	28	3	2	1	99.8	153.5	42.4	47	36	5	2	1	1	4.63
0.802	2.896	1.01	5.33	18.2	2.1	4.8	249	569.1428571	2	27	5	4	2	118.3	170.8	40.6	40	16	5.3	2	3	1	4.27
0.542	2.483	1.42	6.11	15.86	2.1	4.5	372	797.1428571	2	34	3	5	1	111.9	171.4	38.1	16	16	4.9	2	3	1	4.16
1.287	4.034	1.66	5.94	14.37	2.1	4.5	205	439.2857143	2	49	4	4	2	108.7	166.3	39.3	10	14	5.7	2	1	1	6.21
0.7	2.767	1.53	5.61	4.16	2.1	2.9	176	243.047619	1	52	5	5	1	77.4	175.1	25.2	17	17	4.9	2	3	1	4.6
1.005	1.345	1.66	5.33	12.62	2.1	5	193	459.5238095	2	72	3	4	1	56.3	156.3	23	31	32	5.3	2	3	1	3.44
0.824	3.362	1.71	5.88	11.06	1.7	3.7	231	502.7647059	1	62	4	3	1	118.3	165.3	43.3	16	16	5.4	2	3	1	5.4
1.253	3.026	0.75	6.22	67.34	2.9	6.2	267	570.8275862	1	39	3	3	1	186.5	182.4	56.1	34	29	6.4	1	1	1	4.32
2.619	1.965	0.93	11.5	38.29	0.8	6.8	334	2839	1	61	3	1	1	100.6	165.2	36.9	9	11	8.7	1	3	1	3.88
0.689	1.345	0.98	6.61	15.1	1.3	9.1	161	1127	1	69	3	1	2	123.7	187	35.4	24	17	6.5	1	1	1	2.69
1.061	2.56	1.03	7.05	3	1.4	5.8	393	1628.142857	1	71	4	5	1	59.3	165.2	21.7	12	14	7.6	1	3	1	4.06
1.106	2.638	0.88	5.22	40.48	3.4	4.4	258	333.8823529	1	20	3	3	3	85.8	162.1	32.7	23	18	5.1	2	3	1	3.98
0.768	2.586	1.73	5.55	10.68	1	4.2	178	747.6	2	80	5	1	1	75.2	149.3	33.7	13	21	5.7	2	3	1	4.65
1.513	3.207	1.29	4.83	4.31	1.5	3.6	245	588	2	28	2	3	1	54	154.7	22.6	11	16	5.1	2	3	1	5.12
0.395	1.81	1.84	5.33	2.39	1.7	2.6	212	324.2352941	2	28	1	4	3	46.1	155.9	19	12	19	5.2	2	3	1	3.88
3.014	2.534	0.83	11.2	20.42	1.3	2.5	115	221.1538462	1	71	2	3	2	121.5	169.3	42.4	70	73	8.6	1	3	1	4.53
0.824	1.293	1.06	5.55	11.14	1.2	6.1	206	1047.166667	2	80	4	2	2	75.5	165.9	27.4	42	38	5.8	3	3	1	2.74
0.711	1.914	1.71	5.33	23.77	1.3	4.9	216	814.1538462	1	74	3	3	1	97.3	167	34.9	15	13	5.9	2	3	1	3.96
1.163	2.767	1.66	10.5	7.25	2.1	4.3	162	331.7142857	2	36	1	1	1	67.5	161.6	25.8	16	19	8.4	1	3	1	4.89
2.281	1.396	1.22	5.27	9.28	2	4.5	267	600.75	2	31	5	4	2	103.9	157.9	41.7	15	17	5.4	2	1	1	3.47
0.903	2.638	1.16	5.44	10.04	1.8	4.5	118	295	1	69	5	2	1	77	168.1	27.2	15	20	5.4	2	3	1	4.19
1.355	4.086	1.58	5.27	14.24	1.7	3.9	162	371.6470588	1	74	3	4	1	81.6	163.1	30.7	27	23	5.7	2	3	1	6.21
1.377	3.077	1.16	5.27	10.41	2.7	5.8	124	266.3703704	1	71	3	4	1	71.1	169.1	24.9	15	19	5.7	2	3	1	4.81
0.644	3.414	2.25	6.33	5.15	1.5	1.2	209	167.2	1	48	5	5	1	105	179.6	32.6	18	32	5.5	2	1	1	5.92
1.524	1.836	1.09	8.55	39.22	2	4.1	269	551.45	1	72	3	3	2	96.8	167	34.7	15	15	7.5	2	3	1	3.54
0.768	2.353	1.01	6.22	9.04	2	4	222	444	1	50	2	2	1	108.1	166.7	38.9	17	16	5.4	1	3	1	3.72
1.219	2.095	1.34	8.33	12.74	1.6	3.8	148	351.5	1	69	5	5	1	67	162.9	25.2	22	19	7.4	1	3	1	3.96
1.05	1.784	1.03	7.11	52.2	2.1	7.7	428	1569.333333	1	43	1	4	1	204.6	175.4	66.5	13	17	7	1	2	1	3.28
0.508	2.845	1.66	5.16	4.98	2.3	4.5	290	567.3913043	2	58	3	4	1	51.3	151.9	22.2	10	17	5.4	2	1	1	4.73
0.79	4.474	1.47	5.33	5.69	1.8	3.1	234	403	1	63	4	2	2	94.4	193.1	25.3	19	16	5.7	2	3	1	6.26
0.361	1.552	1.71	5.33	5.57	1.6	2.8	266	465.5	1	21	4	4	1	59.8	178.4	18.8	19	22	5.3	2	3	1	3.49
1.152	2.638	1.06	8.99	17.32	2.8	4.3	197	302.5357143	1	69	1	1	1	88	174.8	28.8	82	47	7	1	3	1	4.19
0.756	2.741	1.68	5.61	4.69	1.7	3.4	370	740	1	63	3	5	1	92.8	180.5	28.5	22	25	6.2	2	3	1	4.76
0.598	3.026	1.66	5.11	3.38	1.5	3	228	456	1	63	5	1	1	50.4	164.8	18.6	13	20	6.1	2	3	2	4.94
1.513	3.439	1.34	5.88	14.14	1.6	4.8	245	735	1	56	1	1	1	86.1	170.2	29.7	30	23	5.5	2	3	1	5.4
1.806	2.638	1.29	8.77	17.71	2.9	3.6	207	256.9655172	2	59	4	3	2	109.3	164.4	40.4	14	13	8.7	1	3	1	4.65
0.565	1.733	1.03	5.83	4.98	1.9	2.5	176	231.5789474	1	26	5	5	3	80.1	166.9	28.8	12	14	5.5	2	1	2	3.08
0.327	1.758	1.99	5.38	3.42	1.9	3.1	171	279	2	30	3	5	1	65.4	166.8	23.5	13	18	4.8	2	3	1	3.96
0.971	2.379	1.19	5.44	5.38	2.2	6	214	583.6363636	1	80	4	3	1	75	166.2	27.2	9	22	5.7	2	1	1	3.98
1.389	2.146	0.98	6.05	10.97	1.9	3.2	351	591.1578947	1	50	1	1	3	71.1	165.4	26	14	17	6.1	2	3	1	3.7
1.208	3.62	1.68	5.83	6.77	1.9	2.4	266	336	2	57	3	5	1	66.9	155.5	27.7	19	18	5.3	2	3	1	5.79
0.519	3.077	1.66	5.83	8.27	1.3	4.4	205	693.8461538	1	51	2	4	1	71	166.5	25.6	32	26	5.7	2	1	1	4.97
0.903	3.233	1.24	5.5	7.54	2.6	3	414	477.6923077	2	65	4	3	3	84.4	161.8	32.2	16	17	5.5	2	1	1	4.86
7.993	2.922	0.67	14.3	10.67	2	3.4	146	248.2	1	38	1	1	1	70.4	157.7	28.3	25	21	10.7	2	1	1	6.85
0.542	2.224	1.5	5.44	5.96	1.7	2.9	248	423.0588235	2	33	3	2	1	44.6	162.1	17	17	24	5.3	2	1	1	3.98
1.253	3.051	1.5	5.22	9.7	2	3.6	320	576	2	35	1	4	1	65.8	156.3	26.9	30	34	5.3	2	3	1	5.07
2.969	4.603	1.24	5.66	32.22	2.1	5.2	209	517.5238095	1	22	4	3	1	149.5	191	41	56	47	5.6	2	1	1	7.14
1.106	3.62	1.19	5.55	8.52	2.4	6.1	253	643.0416667	1	46	3	4	1	97.4	178.4	30.6	27	16	5.5	2	1	1	5.28
0.621	2.508	2.95	5.27	19.83	1.8	1.9	138	145.6666667	2	69	4	4	1	93.3	163.6	34.9	21	28	6.1	2	3	1	5.72
1.016	1.552	1.86	6	12.35	3.5	1.3	196	72.8	2	51	4	4	3	84.6	164.2	31.4	37	35	6.8	1	1	1	3.85
0.316	1.345	1.53	4.88	3.72	2	4.1	115	235.75	1	26	3	4	1	93.6	198.4	23.8	13	15	4.8	2	3	1	3.1
1.908	3.388	1.06	6.05	7.28	1.8	7.3	228	924.6666667	1	52	3	4	1	101.4	184.3	29.9	23	20	5.5	2	2	1	5.22
1.4	5.043	1.45	4.77	1.26	2.1	4.4	146	305.9047619	1	65	2	2	2	61.8	168.2	21.8	27	53	6.1	2	1	1	7.06
1.039	2.276	1.63	5.27	60.42	0.4	3.3	49	404.25	2	59	3	4	2	63.5	158.1	25.4	29	46	4.5	2	1	1	4.34
0.734	1.655	1.01	5.88	21.34	1.6	3.5	203	444.0625	2	30	1	4	3	78.9	173.9	26.1	19	20	5.3	2	3	1	3.03
1.242	2.741	0.88	5.44	23.24	3.1	6.1	335	659.1935484	1	27	1	2	1	108.7	181.3	33.1	58	34	5.9	2	1	1	4.14
0.519	3.103	1.58	5.66	9.65	2.4	4.9	326	665.5833333	2	49	4	4	1	110.4	163.9	41.1	13	11	5.7	3	1	1	4.91
1.129	2.431	1.4	5.33	11.6	1.6	4.2	379	994.875	2	70	3	5	1	79.2	164.9	29.1	19	16	5.8	2	3	1	4.29
0.553	3.362	1.97	5.16	1.66	2.5	3.3	216	285.12	2	56	4	4	2	56.6	174.3	18.6	16	23	5.5	2	1	1	5.56
0.711	2.276	1.73	7.27	39.91	1.9	2	260	273.6842105	2	33	4	4	3	60.3	153.6	25.6	27	42	5.8	2	2	1	4.32
0.914	2.405	1.6	5.33	9.64	3.3	5.3	339	544.4545455	2	37	3	2	1	125.8	174	41.6	37	34	5.3	2	1	1	4.4
0.655	2.974	1.14	5.88	12.54	2.8	4.3	196	301	1	66	4	5	2	103.3	169.4	36	7	15	5.6	2	3	1	4.4
0.429	3	1.68	5.55	14.91	1.9	3	307	484.7368421	2	61	3	4	2	80.7	159.4	31.8	21	18	5.5	2	3	1	4.89
1.005	6.956	1.14	6.88	11.92	2	1.5	172	129	1	63	4	4	1	106.5	182.7	31.9	17	15	6.2	2	3	1	8.46
0.881	2.483	1.24	5.94	10.44	1	3.6	326	1173.6	2	79	3	3	2	83.3	155.5	34.4	16	20	5.3	2	3	1	4.11
0.711	3.801	1.34	5.22	1.46	2.2	3.6	235	384.5454545	2	51	3	3	2	67	172.3	22.6	9	17	5.6	2	1	1	5.43
1.524	2.56	1.19	6.61	27.52	2.9	3.2	197	217.3793103	1	51	5	5	1	83.6	164.9	30.7	23	21	6	2	3	1	4.37
2.224	3.931	1.16	5.94	14.33	1.9	4.6	258	624.6315789	1	21	1	4	3	91.9	167	33	23	18	5.3	2	2	1	6.03
1.163	3.569	1.32	5.66	11.36	1.9	3.9	210	431.0526316	1	67	3	2	1	95.8	169.2	33.5	21	21	5.7	2	3	1	5.35
0.982	2.146	1.32	6.49	12.43	3.1	2.2	173	122.7741935	2	56	3	4	1	127.8	175.1	41.7	23	20	5.8	2	3	1	3.88
1.039	2.715	1.16	5.55	6.64	1.7	4.2	204	504	1	77	3	4	1	73.1	168.8	25.7	12	18	5.5	2	3	1	4.32
0.632	1.19	1.06	7.88	6.79	2	4	266	532	1	64	5	5	1	62.2	167.5	22.2	17	21	6.9	1	1	1	2.59
1.468	3.698	1.11	5.38	24.21	1.5	2.7	217	390.6	2	55	4	3	1	135.8	163.5	50.8	28	24	6.2	2	1	1	5.4
0.35	2.534	1.5	5.05	5.11	2.2	3.8	301	519.9090909	2	47	3	2	1	83.3	169.2	29.1	31	18	5.4	2	1	1	4.22
0.61	2.922	0.98	5.72	3.16	1.8	1.2	119	79.33333333	1	57	5	3	2	70.6	172.1	23.8	91	96	5.5	1	1	1	4.19
5.668	5.275	1.06	4.94	3.84	1.9	5.3	232	647.1578947	2	49	3	3	2	78.9	170.9	27	26	23	5.7	2	1	1	9.1
0.835	3.284	1.73	5.27	10.44	1.3	1.6	251	308.9230769	2	59	4	3	2	63.6	162.5	24.1	13	19	5.2	2	3	1	5.35
1.614	3.827	2.04	4.77	15.47	1.5	4.6	67	205.4666667	1	62	4	3	2	67.9	167.5	24.2	40	45	4.9	2	1	1	6.52
0.96	1.862	1.55	7.72	6.59	1.5	2.6	133	230.5333333	1	80	5	3	1	81.6	170	28.2	16	20	6.7	1	3	1	3.83
0.892	2.353	1.76	6.38	4.67	1.4	12.3	370	3250.714286	1	80	3	2	2	60.1	168.1	21.3	9	18	6.1	2	1	1	4.5
0.711	2.87	1.06	5.5	8.2	2	4.6	182	418.6	1	22	4	2	3	68.1	179.6	21.1	5	12	5.6	2	1	2	4.24
1.197	7.758	1.03	5.72	6.56	3.2	7.5	243	569.53125	1	39	3	4	1	64.3	160.4	25	16	16	5.3	2	3	1	9.26
1.129	3.103	0.88	5.05	6.36	2.4	2.1	170	148.75	1	51	4	3	3	81.1	176.5	26	9	14	5.6	2	3	1	4.47
0.881	2.017	1.29	5.22	5.99	1.2	5.4	143	643.5	1	77	3	4	2	79.8	178.7	25	20	23	5.9	2	3	1	3.7
1.671	4.526	1.37	6.61	12.6	2	2.6	263	341.9	1	69	5	4	1	66.1	163.9	24.6	24	21	4.7	2	3	1	6.59
1.592	3.233	1.6	5.5	5.4	4	7.2	426	766.8	2	35	2	4	3	62.4	155.1	25.9	33	21	5.2	2	1	1	5.48
1.479	2.198	0.93	5.72	43.62	3.1	8.9	320	918.7096774	2	21	1	3	2	146.6	172.3	49.4	20	13	5.5	2	2	1	3.72
0.429	1.345	1.42	5.11	6.49	1.2	3.7	210	647.5	1	72	3	4	1	69.9	178	22.1	9	15	5.5	2	1	1	3.03
1.705	1.81	0.91	9.55	10.66	4.4	5.8	261	344.0454545	1	75	5	1	3	117.5	171	40.2	21	15	7.6	1	3	1	3.39
0.565	2.612	1.78	5.44	6.42	1.4	2.1	124	186	1	55	3	3	1	70.8	177.5	22.5	108	97	5.5	2	1	1	4.65
0.756	5.224	2.17	5.16	3.23	2.4	2.4	292	292	2	64	1	4	2	63	158.4	25.1	19	24	5.1	2	3	1	7.65
0.79	3.569	1.71	6.49	3.65	1.9	1.9	177	177	2	65	5	4	2	89.9	167.9	31.9	11	19	6.2	1	2	1	5.59
1.05	3.284	1.78	5.38	7.02	1.6	2.1	184	241.5	1	53	4	4	2	108.4	178.2	34.1	21	34	5.9	1	1	1	5.48
0.531	2.896	1.32	4.94	4.06	1.9	2.9	258	393.7894737	1	58	4	3	1	95.1	183.4	28.3	10	14	5.7	2	1	1	4.47
0.565	4.241	2.02	5.05	5.54	1.4	1.9	197	267.3571429	2	59	3	4	1	61.7	167.8	21.9	14	18	5.5	2	3	1	6.47
0.948	2.483	2.33	4.94	6.69	1.5	4.9	235	767.6666667	2	80	3	4	2	54.4	165.5	19.9	17	26	5.5	2	1	1	5.2
0.452	2.715	1.6	6.22	8.43	1.4	1.6	173	197.7142857	1	56	4	3	1	104.8	179	32.7	29	19	6.2	2	3	1	4.53
0.621	1.862	2.07	6.11	5.95	1.7	2.7	242	384.3529412	2	79	3	5	2	50.7	156.4	20.7	26	23	5.5	2	3	1	4.22
0.745	1.707	1.78	5.11	7.92	1.5	4.5	212	636	2	33	3	3	3	71.8	167.3	25.7	11	15	5.1	2	1	1	3.83
0.373	4.189	1.89	4.77	2.03	1.2	2	304	506.6666667	2	60	5	5	1	67.4	154.4	28.3	49	37	5.6	2	3	2	6.21
0.881	3.077	1.09	6.88	21.43	2.8	4.3	262	402.3571429	2	41	1	3	3	131.9	168.4	46.5	15	17	6.1	2	1	1	4.55
0.644	4.163	2.51	5.61	4.04	1	2.7	228	615.6	2	46	3	5	1	68.9	166.2	24.9	14	18	5.3	2	3	1	6.9
1.581	4.448	1.55	7.72	24.27	1.6	3.7	270	624.375	2	52	4	4	1	106	171	36.3	18	19	7.7	1	3	1	6.65
1.377	2.974	1.34	6.94	20.1	3.7	6.2	241	403.8378378	2	52	1	3	1	116.6	161.4	44.8	15	12	5.9	2	3	1	4.89
1.761	3.077	0.93	5.55	16.76	2.9	5.8	472	944	2	68	5	4	2	88.9	155.2	36.9	12	18	5.8	3	3	1	4.73
1.479	2.302	1.06	7.88	10.61	0.7	4.6	128	841.1428571	1	71	3	3	1	120.1	184.8	35.2	26	25	5.6	1	3	1	3.96
1.332	3.439	1.78	5.33	26.68	1.2	3.8	238	753.6666667	2	80	3	4	1	71.6	167.4	25.6	16	16	5.6	2	3	1	5.77
1.355	2.327	0.91	6.38	15.58	1.9	2.7	400	568.4210526	1	59	4	3	3	119.5	176.8	38.2	21	20	6.6	2	3	1	3.8
1.705	3.362	1.66	6.72	32.26	1.4	3.1	171	378.6428571	2	70	3	2	2	130	160.7	50.3	19	18	5.9	1	3	1	5.72
0.881	2.508	1.58	4.66	5.65	1.5	6.1	279	1134.6	1	52	5	4	3	72.9	176.6	23.4	10	10	5.9	2	3	1	4.47
1.298	4.939	1.11	5.11	6.38	2.7	4.1	298	452.5185185	2	44	2	4	1	44	149.8	19.6	18	20	5.6	2	1	1	6.59
1.445	2.767	1.09	5.77	12.23	1.5	3.1	167	345.1333333	1	49	3	4	3	101.8	176.5	32.7	28	17	5.4	2	3	1	4.45
0.869	3.129	1.86	6.05	11.71	2	3.1	300	465	2	61	3	2	3	149	159.2	58.8	21	18	5.8	2	3	1	5.35
1.253	4.81	2.02	5.72	3.3	1.4	2.4	179	306.8571429	1	60	2	4	1	71	177.8	22.5	37	35	4.8	2	3	1	7.32
0.982	2.664	0.91	6.72	99.78	2.1	6.2	275	811.9047619	1	45	5	3	2	101.7	180.3	31.3	40	26	5.3	2	3	1	4.01
1.423	3.595	1.37	6.22	13.99	1.8	4.7	184	480.4444444	2	75	2	2	3	50.8	148.9	22.9	10	19	5.5	2	3	2	5.56
1.919	3.62	1.09	5.61	7.39	2.3	4.6	270	540	1	39	3	5	1	79.9	170.9	27.4	23	17	5.2	2	3	1	5.51
0.994	2.483	1.63	5.61	4.75	1.8	2.7	196	294	1	61	4	3	1	76.8	184.5	22.6	27	27	5.4	2	3	1	4.53
1.298	3.129	1.22	5.88	11.21	1.1	7	170	1081.818182	1	80	3	4	1	78.4	165.6	28.6	19	24	5.7	2	3	1	4.89
1.242	2.534	0.93	5.11	20.8	4	7.8	272	530.4	1	68	5	2	1	82.4	167.9	29.2	16	16	6.2	2	1	1	3.98
1.14	3	1.5	5.88	3.59	3	3.5	222	259	1	56	3	4	2	69.9	175.2	22.8	7	16	5.6	2	1	1	4.97
1.185	2.845	1.73	5.94	6.55	2.3	5.4	389	913.3043478	1	56	3	3	1	71.9	171.1	24.6	34	27	5.6	2	3	1	5.07
0.926	3.207	1.68	5.33	24.37	3.5	7.6	294	638.4	2	46	1	4	1	74	162.7	28	11	13	5.3	2	1	1	5.28
2.134	4.888	1.37	5.83	4.53	2.4	6.5	334	904.5833333	2	56	3	3	1	49.1	165.4	17.9	16	19	5.7	2	1	1	7.16
0.621	2.457	2.02	6.33	9.13	0.9	1.5	143	238.3333333	1	58	3	5	1	79.8	175.3	26	115	104	5.5	2	1	1	4.76
1.061	4.707	1.37	5.22	11.62	1.2	6.7	178	993.8333333	1	65	4	4	1	93.3	182.1	28.1	17	20	5.7	2	1	1	6.49
0.497	3.233	1.78	4.83	3.57	1.7	1.7	283	283	2	51	5	3	2	46.4	155	19.3	10	15	5.5	2	3	1	5.22
0.598	3.077	1.06	5.83	7.68	2.3	4.7	147	300.3913043	1	69	3	4	1	93.3	181.8	28.2	10	15	5.1	2	3	1	4.42
1.344	2.302	0.88	5.55	9.24	2.3	4.7	339	692.7391304	2	39	3	3	1	90.6	171.6	30.8	14	16	5.2	2	1	1	3.75
0.835	2.327	1.71	5.66	2.95	2	3.1	224	347.2	2	61	3	3	1	90.1	168.4	31.8	10	15	6.2	2	1	1	4.4
1.84	1.577	1.27	6.11	18.34	1.9	5.5	305	882.8947368	1	70	5	3	1	111.6	174	36.9	19	17	5.8	2	3	1	3.57
0.508	3.284	3.05	6.44	8.04	2.3	3.3	164	235.3043478	2	62	5	3	2	75.1	165.7	27.4	78	91	5.9	3	1	1	6.52
0.677	3.698	1.11	5.44	9.78	1.6	4.4	315	866.25	2	33	4	4	1	77.4	151.1	33.9	9	13	5.5	2	1	1	5.09
2.574	2.689	1.03	15.5	6.77	2	4.1	238	487.9	1	60	1	1	2	76.7	169.4	26.7	25	19	11.8	1	3	1	4.73
0.632	3.258	1.47	5.22	4.6	2.1	3.3	282	443.1428571	2	31	3	4	3	57.1	162	21.8	14	17	5.2	2	1	1	4.99
0.756	1.991	1.42	6.38	5.59	1.6	3.7	210	485.625	2	65	4	4	2	53.8	171.8	18.2	7	13	5.7	2	3	1	3.75
1.016	3.155	1.86	5.44	10.87	1.6	1.9	325	385.9375	2	55	3	5	1	58.7	163.1	22.1	25	22	5.4	2	3	1	5.43
1.152	4.138	1.78	5.44	5.59	1.2	2.9	249	601.75	2	66	1	4	1	70.9	151.8	30.8	26	27	5.4	2	3	1	6.39
4.087	1.888	1.09	5.77	15.33	1.9	5.4	276	784.4210526	2	45	3	3	3	106.2	159.2	41.9	14	12	5.6	2	2	1	4.45
1.603	2.715	1.01	11.5	15.39	2.6	6.9	193	512.1923077	1	76	3	3	2	77.3	165.8	28.1	24	26	7.8	1	3	1	4.37
1.174	2.431	1.45	5.22	2.94	1.5	2.4	249	398.4	2	39	3	4	2	57.8	164.4	21.4	10	19	5.2	2	3	1	4.37
0.779	2.922	1.4	6.55	11.74	2.3	3	322	420	1	69	4	2	2	94.6	178.4	29.7	42	39	6.1	2	3	1	4.65
0.903	1.991	1.14	6.55	27.39	1.4	3.8	157	426.1428571	1	47	3	2	2	116.3	177.7	36.8	23	17	5.6	2	3	1	3.54
1.66	1.862	1.73	5	16.52	2.2	5.3	170	409.5454545	1	31	4	4	3	100.9	182.7	30.2	13	17	5.3	2	2	1	4.24
0.384	2.457	2.59	4.94	6.06	1.5	4.1	225	615	2	25	3	4	1	69.9	168	24.8	20	19	5.2	2	3	1	5.22
1.287	2.586	0.93	6.94	14.78	1.3	3.6	289	800.3076923	1	66	3	4	1	65.1	170.3	22.4	21	22	5.6	1	3	1	4.06
3.026	3.103	1.4	5.55	15.81	2.6	4.1	191	301.1923077	1	54	4	4	1	107.9	189.6	30	24	20	5.4	2	1	1	5.72
2.19	2.25	1.06	9.49	12.64	1.7	4.5	228	603.5294118	1	66	3	3	1	85.9	181.3	26.1	31	27	7.9	1	3	1	4.16
1.445	3.724	1.19	5.16	4.35	1.6	2	312	390	1	49	5	5	2	75.3	174.4	24.8	13	13	5.5	2	3	1	5.51
1.581	3.026	1.37	6.05	9.44	0.8	6.4	232	1856	2	80	3	2	1	73.3	147	33.9	15	19	5.6	1	3	1	5.04
2.134	2.043	1.5	6.16	15.53	2.3	1.8	212	165.9130435	1	62	1	4	1	106.6	175.3	34.7	27	23	5.9	2	3	1	4.37
2.123	2.715	1.29	5.22	11.31	1.9	3.8	252	504	2	67	3	5	1	89.1	156	36.6	14	15	5.9	2	3	1	4.86
1.039	2.508	1.14	6.16	6.02	1.7	4.1	356	858.5882353	1	59	3	4	2	86.4	177.5	27.4	13	12	5.3	2	3	1	4.09
1.095	3.388	1.63	5.61	3.97	1.2	3.7	216	666	1	61	2	3	1	84.1	172.4	28.3	21	20	5.4	2	3	1	5.46
1.479	2.379	1.86	6.11	23.69	2.2	5	196	445.4545455	2	60	4	4	1	93.8	172.6	31.5	17	24	5.8	2	1	1	4.84
0.768	1.81	1.63	5.5	8.37	1.9	1.9	254	254	2	63	4	4	2	73.5	168.4	25.9	22	35	5.9	2	1	1	3.8
0.869	2.586	1.97	6	2.59	1.1	5.3	179	862.4545455	1	29	3	5	1	69.4	171	23.7	12	17	5.3	2	1	1	4.91
0.756	5.017	1.45	5.61	15.8	2	2.2	261	287.1	2	57	4	4	3	95.3	163.2	35.8	12	15	5.9	2	3	1	6.75
0.384	3.026	2.2	5	3.72	1	1.2	169	202.8	2	48	5	3	1	57.1	152.9	24.4	12	19	5.3	2	3	1	5.38
0.779	3.181	1.63	5.72	20	1.8	4.3	213	508.8333333	1	75	1	3	1	79.5	165.6	29	12	13	6.1	1	3	1	5.15
0.982	4.448	1.5	6.33	7.7	1.9	2.8	268	394.9473684	1	35	2	1	1	92.1	159.1	36.4	26	25	5.3	2	3	1	6.34
0.463	2.715	1.78	5.5	2.78	2.6	3.9	238	357	1	58	2	1	1	76.7	173.5	25.5	25	29	5.5	2	3	1	4.71
4.076	3.336	0.88	4.77	6.11	2.8	4.9	329	575.75	1	47	2	1	1	70.9	160.7	27.5	16	16	4.2	2	1	1	5.9
0.485	3.155	0.98	5.27	5.04	2	4.5	204	459	2	32	3	3	1	75.9	158	30.4	9	12	5.5	2	1	1	4.37
1.095	2.586	2.48	5.11	14.64	2.4	5.5	262	600.4166667	2	69	3	3	1	78.7	158.1	31.5	19	13	5.7	2	3	1	5.51
0.937	2.896	1.29	5.88	4.24	2.2	8.4	204	778.9090909	2	43	5	3	2	42.2	147.1	19.5	7	14	5.4	2	1	1	4.58
1.129	2.483	1.06	6.33	30.77	2	3	238	357	1	71	3	4	1	75.2	168.1	26.6	21	18	5.5	1	3	1	4.03
1.264	1.655	1.68	5.61	8.29	1.8	4	195	433.3333333	2	79	3	4	1	82.1	159.1	32.4	16	18	5.6	2	3	1	3.85
0.621	3.051	1.16	6.33	6.85	1.2	5.1	313	1330.25	2	59	3	3	1	49.6	168.4	17.5	18	22	5.5	2	3	1	4.5
1.321	4.344	1.24	5.61	6	2.2	4.7	206	440.0909091	2	65	2	1	2	62.3	156.5	25.4	17	21	5.6	2	1	1	6.13
1.648	2.922	1.63	5.83	6.62	1.5	3.2	250	533.3333333	2	66	3	4	1	62.1	161.4	23.8	20	28	5.5	2	3	1	5.2
0.881	3.077	0.88	6.22	9.84	1.5	2.4	262	419.2	2	36	4	2	1	72.1	156.3	29.5	12	15	5.2	2	3	1	4.34
1.423	2.095	2.02	6.38	10.57	2.8	2.1	278	208.5	2	53	4	4	2	82.7	180	25.5	17	16	6	2	1	1	4.68
0.982	3.698	1.01	5.94	6.55	1.1	1.6	218	317.0909091	1	48	3	4	1	87.9	183.3	26.2	20	27	5.6	2	3	1	5.12
0.711	1.06	1.45	7.55	10.33	2	6.1	253	771.65	1	69	1	1	2	89.7	152.4	38.6	25	26	7.2	1	3	1	2.87
0.813	4.5	1.37	6.05	14.06	2.5	5.5	294	646.8	1	47	5	3	1	88.3	168.8	31	25	19	5.9	2	2	1	6.18
3.669	3.258	0.91	5.66	13.94	1.7	2.7	228	362.1176471	1	57	3	2	1	74.1	171.5	25.2	12	19	5.6	2	3	1	5.66
3.308	2.121	1.09	7.55	46.33	2.3	3.3	252	361.5652174	1	64	2	2	1	74.4	161.1	28.7	23	17	5.8	2	2	1	4.45
2.563	4.732	1.03	5.61	10.8	2	4.7	121	284.35	1	51	2	1	1	83.7	169.4	29.2	21	20	5.8	2	3	1	6.88
1.603	1.888	1.34	5.16	23.85	2.8	4.6	207	340.0714286	1	72	3	4	2	95.6	170.5	32.9	23	22	5.3	2	3	1	3.88
0.711	1.836	1.42	6.49	24.82	2.4	3.6	235	352.5	2	65	4	3	2	85.2	162.9	32.1	12	16	6.3	1	3	1	3.59
0.892	2.586	1.81	6.11	6.14	2.6	2.6	260	260	1	63	4	4	1	52.6	165.1	19.3	70	54	5.7	2	2	1	4.76
2.45	2.793	1.01	11.3	16.39	3.1	4.2	202	273.6774194	1	62	2	1	1	82.6	173.8	27.3	18	14	10.5	1	3	1	4.78
2.01	1.577	1.22	12.8	140.25	2.9	7.1	226	553.3103448	2	65	3	3	2	87.2	164	32.4	16	17	9	1	1	1	3.57
1.253	3.982	1.29	5.88	41.03	2.1	6.4	267	813.7142857	2	57	4	3	2	123.4	163.2	46.3	11	16	5.7	2	3	1	5.79
1.716	2.638	0.88	5.94	17.27	2.1	6.4	275	838.0952381	1	38	3	4	3	102.8	178.7	32.2	24	20	5.4	2	3	1	4.22
0.463	2.508	1.53	6.05	16.57	2.4	7.6	267	845.5	1	41	3	3	3	112.7	173.2	37.6	31	30	5.9	2	1	1	4.27
3.76	1.707	1.06	9.16	321.64	1.3	4.5	187	647.3076923	1	73	3	4	2	113	167.7	40.2	14	17	5.9	2	3	1	4.11
2.721	1.474	1.03	7.16	12.05	1.9	5.2	195	533.6842105	1	80	3	4	2	103.2	175.8	33.4	23	25	5.8	1	3	1	3.52
0.768	2.431	1.01	5.22	7.31	1.7	4.8	169	477.1764706	2	43	4	2	3	67.5	171.5	22.9	10	18	5.4	2	2	1	3.8
1.377	2.612	1.01	5.77	14.12	2.5	5.3	227	481.24	1	53	5	5	1	82	169.2	28.6	15	17	5.6	2	3	1	4.19
1.366	3.595	1.45	5.22	12.12	1.7	3.8	141	315.1764706	2	50	5	3	1	80.1	157	32.5	11	14	5.6	2	3	2	5.61
0.655	5.172	3.8	5.16	2.71	1.7	2.1	128	158.1176471	1	52	5	3	1	71	179.2	22.1	139	272	5.8	2	3	1	9.15
0.926	2.146	1.06	5.55	10.43	1.4	4.6	241	791.8571429	1	34	3	3	1	107.3	173.1	35.8	31	21	4.9	2	1	1	3.62
1.14	2.896	1.11	5.66	10.7	2.5	6.6	310	818.4	1	24	5	4	3	79.6	164.2	29.5	9	21	5.3	2	2	1	4.5
3.398	2.586	0.83	6.38	27.24	2.1	3.3	198	311.1428571	1	58	2	2	1	76.1	168.3	26.9	25	19	5.3	2	3	1	4.73
2.371	1.603	1.68	4.83	14.09	1.9	4.9	258	665.3684211	2	74	3	4	1	96.7	162.1	36.8	14	20	6.1	1	3	1	4.16
0.914	4.267	1.32	5.33	32.6	1.8	5.6	183	569.3333333	1	61	3	4	2	76.1	166.3	27.5	18	20	5.4	2	1	1	5.95
1.14	3.207	1.71	5.5	8.59	2.9	3.9	236	317.3793103	2	29	3	4	1	86.1	158.3	34.4	21	18	5.5	2	2	1	5.38
0.587	3.698	1.63	4.94	4.6	1.3	2.5	245	471.1538462	1	28	1	4	3	74	162.5	28	17	23	5.4	2	3	1	5.56
0.35	3.517	1.71	5.5	3.32	1.5	3.1	211	436.0666667	1	36	2	4	1	80.4	174.2	26.5	8	15	5.5	2	3	1	5.38
1.592	3	1.09	5.77	10.64	2.2	3.9	166	294.2727273	1	68	2	3	2	78.7	174.4	25.9	17	17	5.5	2	3	1	4.73
1.163	2.87	0.91	6.44	10.4	1.7	2.4	223	314.8235294	1	43	2	4	1	70.2	155.4	29.1	34	26	6	2	3	1	4.27
1.423	2.819	1.27	6.11	13.87	1.6	4.5	240	675	2	65	3	5	1	70.5	163.4	26.4	50	34	6.2	2	1	1	4.65
2.935	3.207	0.91	6.83	15.58	2.8	8.7	319	991.1785714	2	43	2	4	1	81.8	167	29.3	10	13	5.6	2	3	1	5.3
1.513	2.276	1.58	6.72	11.14	1.5	4.3	201	576.2	1	70	3	5	1	69.6	161.6	26.7	33	30	6.1	2	3	1	4.45
1.242	2.327	1.29	6.61	14.38	2.1	2	216	205.7142857	1	67	3	5	1	98.5	178.4	30.9	17	21	5.8	2	3	1	4.14
0.576	3	1.99	5.61	5.84	2.1	2.6	252	312	1	74	3	5	2	66.3	162.3	25.2	17	17	5.6	2	3	1	5.22
0.79	2.431	1.53	5.16	4.85	3.8	4.6	247	299	2	33	4	4	2	42.3	161.5	16.2	13	15	5.2	2	1	1	4.29
0.7	3.388	2.3	5.55	3.89	0.9	3.8	299	1262.444444	2	80	3	5	1	64.5	157.9	25.9	12	22	5.6	2	3	1	5.97
0.79	1.836	1.29	5.05	25.8	3.8	3.4	255	228.1578947	2	34	4	4	3	101.4	166.3	36.7	26	22	5.9	2	1	1	3.49
1.423	3.724	1.34	6.99	10.9	1.8	2.8	125	194.4444444	2	80	3	2	2	60.5	155.9	24.9	12	18	6.4	2	3	1	5.66
1.411	1.94	0.83	4.66	22.72	2.6	4.9	301	567.2692308	2	43	3	3	3	100.2	176.2	32.3	9	19	5.1	2	3	1	3.36
1.535	2.638	1.86	4.72	10.12	2.1	5.4	253	650.5714286	2	23	3	4	1	80.7	160.5	31.3	15	13	4.9	2	3	1	5.09
2.055	3.439	0.96	5.61	65.91	3.3	7.2	312	680.7272727	1	26	1	4	3	124.8	175.4	40.6	72	36	6.6	2	2	1	5.25
1.152	3.646	1.03	6	7.29	2.2	4.4	247	494	1	67	3	4	1	88.7	171.8	30.1	21	18	5.7	2	3	1	5.17
2.077	3.051	1.06	5.5	3.19	2.2	3.7	251	422.1363636	1	56	3	3	2	60.3	163.3	22.6	12	19	6.4	2	1	1	4.94
0.824	1.448	1.58	5.55	6.64	3.3	2.6	157	123.6969697	1	64	4	2	1	44.5	168.6	15.7	54	49	5.6	2	1	1	3.41
1.039	3.931	1.14	7.11	10.32	1.5	4.7	238	745.7333333	1	66	1	1	1	94.6	161.8	36.1	22	21	7.2	1	3	1	5.51
0.35	2.327	1.32	5.94	7.12	2.1	3.6	217	372	1	21	3	5	3	75.4	168.4	26.6	21	21	5.1	2	3	1	3.85
1.637	2.612	1.32	8.49	30.44	3.8	3.2	228	192	2	63	4	2	1	64.3	156.5	26.3	14	17	7.4	1	1	1	4.58
1.208	3.465	1.11	6.99	7.21	2.1	5.9	188	528.1904762	1	80	3	3	1	85.1	173.2	28.4	12	14	6.7	2	3	1	5.07
0.485	2.121	3.8	5.33	7.68	1.5	8.9	278	1649.466667	1	61	4	3	1	78.3	181.4	23.8	30	22	5.6	3	3	1	6.13
0.847	4.215	1.29	5.5	22.98	1.5	3.1	293	605.5333333	1	42	3	5	1	97.1	172.6	32.6	23	18	5.4	2	3	1	5.84
0.384	2.017	2.15	5.33	3.54	1.6	2.2	167	229.625	2	35	5	3	1	58.1	149.2	26.1	11	16	5.2	2	3	1	4.37
1.005	2.327	1.24	4.94	4.99	1.5	3.9	180	468	1	72	2	2	1	70.6	159.9	27.6	16	21	5.7	2	3	1	4.01
0.79	2.043	1.58	18.7	5.08	2.5	3.9	185	288.6	2	39	4	5	2	91.1	161.3	35	7	9	12.5	1	2	1	3.98
0.497	3.077	1.14	4.94	8.45	2.1	4.1	288	562.2857143	1	37	4	4	3	71.5	175	23.3	14	14	5.2	2	2	1	4.45
0.994	2.586	0.98	5.22	14.66	1.3	2.2	189	319.8461538	1	24	5	4	3	111.5	175.4	36.2	16	14	5.3	2	3	1	4.01
2.981	2.534	0.93	15.7	17.59	1.6	5.1	152	484.5	1	80	3	1	1	88.6	160.4	34.4	15	21	9	1	3	1	4.63
2.405	3.931	1.68	7.22	20.71	1.4	3.4	302	733.4285714	2	80	3	3	2	84.9	162.5	32.2	11	12	5.6	2	3	2	6.59
0.519	2.069	1.16	5.83	20.06	1.6	3.8	234	555.75	1	71	4	4	1	104.9	179.8	32.4	16	20	6	2	3	1	3.52
0.756	3.258	1.63	5.77	13.66	3.1	3.9	349	439.0645161	2	54	3	3	1	76.1	168	27	13	25	5.5	2	1	1	5.2
1.185	2.948	1.76	6.11	8.61	1.7	8.5	292	1460	2	80	3	2	2	76.9	157	31.2	9	11	5.9	1	3	1	5.2
1.095	2.948	2.38	4.83	10.11	1.9	4.1	284	612.8421053	2	32	4	4	1	102.9	173.1	34.3	6	10	5.3	2	2	1	5.77
1.073	3.905	1.47	6.61	15.1	1.2	3.1	205	529.5833333	2	53	1	5	2	62.8	163.2	23.6	60	83	5.6	2	1	1	5.82
0.982	2.793	1.58	5.5	8.56	1.1	2.8	235	598.1818182	2	59	3	4	1	89.6	174.7	29.4	26	22	5.5	2	3	1	4.78
1.106	2.327	1.32	5.16	4.23	2.2	4.4	265	530	2	44	4	3	1	100.7	172	34	26	26	4.8	2	1	1	4.11
3.342	2.431	0.91	6.61	27.34	2.2	5.7	199	515.5909091	1	56	2	1	1	78.4	168.5	27.6	28	20	5.1	2	3	1	4.63
2.856	3.569	1.16	6.66	10.04	1.6	3.9	236	575.25	1	39	3	4	1	111.7	180.8	34.2	29	22	5.6	2	2	1	5.9
1.197	3.103	0.96	6.33	26.84	1.9	1.5	255	201.3157895	2	58	3	1	3	104	158.6	41.3	23	31	5.8	2	3	1	4.55
0.948	2.224	1.32	6.66	7.54	1.2	6.9	170	977.5	1	59	3	2	1	86.6	179.9	26.8	21	20	5.9	3	3	1	3.96
3.003	3.853	1.09	6.94	17.73	1.8	4.8	196	522.6666667	1	52	1	3	1	97	175	31.7	31	21	5.8	2	3	1	6.21
0.768	3.543	1.68	6.72	12.43	1.1	3.1	281	791.9090909	1	80	4	2	1	68.5	171.7	23.2	10	15	5.6	2	3	1	5.53
2.235	1.681	0.7	6.33	47.2	2.4	2.2	210	192.5	1	65	4	2	3	148.4	181.9	44.9	27	26	6.2	2	2	1	3.23
1.152	1.784	1.32	7.11	27.51	1.5	6.1	206	837.7333333	2	70	1	4	3	107.2	152.2	46.3	10	13	5.8	1	3	1	3.59
0.858	1.655	1.06	4.66	8.75	2	3.7	280	518	2	62	4	4	1	125.5	158.6	49.9	19	25	5.9	1	3	1	3.1
0.406	3.62	3.15	5.55	4.97	1.4	2.6	250	464.2857143	2	62	3	5	1	66.9	163	25.2	16	20	5.2	2	3	1	6.9
1.05	2.534	1.68	5.55	5.67	2.5	4.7	373	701.24	2	37	3	5	3	73.6	155.8	30.3	11	15	4.9	2	3	1	4.65
1.784	2.741	1.66	6	12.14	2.4	3.6	281	421.5	2	80	3	4	1	65.3	154.7	27.3	15	20	5.8	2	3	1	5.09
0.519	2.457	1.68	5.66	2.47	2.9	5.4	157	292.3448276	1	31	4	3	1	46.9	174.2	15.5	10	18	5.3	2	3	1	4.4
1.389	3.026	0.65	6.33	25.05	2.8	5.6	182	364	2	34	3	4	3	126.1	161.4	48.4	16	15	5.7	2	1	1	4.27
0.35	2.87	1.47	5.22	5.08	1.3	4	304	935.3846154	2	56	3	4	1	78.1	167.1	28	15	18	5.8	2	3	1	4.53
4.324	2.767	1.24	6.27	9.78	1.8	3.9	183	396.5	1	55	1	1	2	82.1	168.4	29	34	30	5	2	2	1	5.69
1.445	3.672	0.96	6.94	41.27	3	3	280	280	1	44	4	2	1	104.3	175	34.1	45	26	6.8	2	3	1	5.22
0.621	1.836	1.63	6.27	12.38	1.9	3.4	254	454.5263158	1	65	1	5	1	84.7	170.4	29.2	15	17	5.7	3	1	1	3.78
0.565	3.465	1.16	5.72	14.52	1.7	2.7	172	273.1764706	1	27	1	2	3	105.9	173.4	35.2	43	28	5.3	2	2	1	4.86
1.423	2.431	0.98	4.39	18.19	2.1	4.6	183	400.8571429	1	77	3	4	1	93.6	179	29.2	21	25	7.7	1	3	1	4.01
0.926	1.086	1.01	6.11	15.42	2.5	5.5	180	396	1	80	3	3	1	84.2	172.9	28.2	36	35	5.2	2	3	1	2.53
2.823	2.793	1.01	6.55	19.84	1.6	4.3	201	540.1875	1	56	3	5	1	154.7	191.6	42.1	37	25	5.3	2	3	1	4.91
0.779	2.793	1.89	4.33	10.26	2.4	2.2	198	181.5	1	20	4	2	3	67.8	173	22.7	14	20	5.4	2	2	1	5.02
1.061	2.56	1.09	5.88	5.68	1.4	2.8	195	390	1	41	3	5	1	103.1	192.5	27.8	22	24	5.2	2	3	1	4.11
1.806	3.181	1.14	7.33	5.14	2	2.8	168	235.2	1	59	1	1	1	57.8	161.3	22.2	25	21	6.4	1	3	1	5.04
1.592	2.379	0.91	7.27	45.83	2.5	6.6	516	1362.24	2	61	5	4	1	91.7	166	33.3	15	15	7	1	1	1	3.93
1.321	2.353	1.89	5.38	7.5	2.3	7.2	501	1568.347826	2	53	5	4	2	99.5	164.4	36.8	7	10	5.6	2	3	1	4.76
1.705	1.293	0.54	5.94	20.89	2.5	5.7	241	549.48	1	40	3	5	1	101.5	179.9	31.4	41	26	5.4	2	3	1	2.51
0.395	1.009	1.34	5.44	6.18	1.1	2.5	184	418.1818182	1	70	4	2	1	86.7	169.6	30.1	15	18	5.2	2	3	1	2.61
0.835	4.215	1.03	5.83	8.99	2	4.3	273	586.95	1	36	1	5	1	102.5	174.9	33.5	20	18	5.4	2	3	1	5.59
1.039	3	1.32	5.94	24.7	2.8	3.4	187	227.0714286	1	48	4	5	3	88.2	168.8	31	38	35	5.8	2	1	1	4.76
2.416	2.276	1.22	8.05	5.58	1.6	3.4	230	488.75	1	60	5	5	1	61.7	166.6	22.2	16	16	5.8	1	3	1	4.42
1.942	5.586	1.14	5.38	6.37	2.2	3.6	226	369.8181818	2	72	3	2	2	50.6	154.5	21.2	10	17	5.9	2	1	1	7.58
1.118	3.465	1.14	5.5	7.63	1.8	2.9	207	333.5	1	49	4	4	1	71.1	167.5	25.3	23	18	4.4	2	3	1	5.07
0.734	1.526	1.24	5.66	3.32	1.3	3.7	116	330.1538462	1	80	3	3	1	78.5	173.3	26.1	16	25	5.4	2	3	1	3.13
1.05	3.724	1.76	6.05	11.03	3	4	245	326.6666667	1	60	4	3	2	108	179.4	33.6	16	18	5.8	2	1	1	5.9
0.881	4.112	1.4	4.61	0.71	1.7	2	128	150.5882353	1	51	4	3	1	53.4	171.3	18.2	19	23	5.5	2	1	1	5.87
0.802	3.103	1.86	5.83	15.47	1.9	3.3	192	333.4736842	1	58	3	5	2	98.7	177.6	31.3	30	26	5.4	2	3	1	5.3
1.547	4.37	1.86	5.33	9.64	3.4	3.6	289	306	2	59	4	4	1	70.8	168.3	25	18	17	5.7	3	1	1	6.85
3.308	2.198	0.78	5.5	27.08	2	4.1	277	567.85	1	23	5	3	1	112.2	176.1	36.2	26	18	5.2	2	2	1	4.24
4.663	3.181	1.01	5.61	17.22	1.8	4.1	196	446.4444444	1	50	1	1	1	79.5	171.6	27	27	22	5.6	2	3	1	6.08
0.452	2.302	1.6	6.33	8.68	1	5.8	175	1015	1	67	3	4	2	75.4	174.2	24.8	14	24	5.3	2	1	1	4.14
0.508	2.741	1.81	5.33	5.78	1.9	2.9	155	236.5789474	2	33	3	5	1	66.5	168.2	23.5	19	17	5.1	2	3	1	4.78
0.644	2.302	2.04	5.94	9.78	2.3	2.2	330	315.6521739	2	73	3	4	1	65.7	159.1	26	22	20	5.6	2	3	1	4.63
2.111	3.207	1.03	5.11	11.96	2.5	6.2	257	637.36	1	37	1	2	2	103.5	166.7	37.2	41	24	5.5	2	2	1	5.09
1.276	1.629	1.11	9.1	13.89	1	4.2	190	798	1	75	3	4	1	97.7	178.2	30.8	16	21	7.3	1	3	1	3.28
2.337	3.284	0.98	6.11	12.43	2.4	4	240	400	1	54	2	1	1	64.8	157.9	26	18	17	5.4	2	1	1	5.22
1.49	3.75	1.4	6.38	10.7	1.2	4.3	267	956.75	1	59	3	5	2	75	180.4	23	15	18	5.5	2	1	1	5.77
1.061	3.672	1.09	5.77	13.74	1.8	3.4	214	404.2222222	1	39	1	4	1	91.6	163.5	34.3	32	25	5.3	2	3	1	5.2
0.621	2.638	1.55	5.55	14.53	1.8	5.7	187	592.1666667	2	29	4	4	3	85.7	166.2	31	14	17	5.3	2	1	1	4.47
2.393	2.379	0.93	8.88	19.7	2.6	3.3	206	261.4615385	1	68	1	1	1	90.5	169.7	31.4	34	22	6.7	1	3	1	4.24
0.565	2.793	0.96	5.88	6.6	0.9	2	211	468.8888889	1	42	3	3	3	86.1	174.6	28.2	179	111	5.5	2	3	1	4.01
1.739	3.75	1.06	6.11	12.55	0.5	2.7	126	680.4	1	42	1	2	3	74.4	176.7	23.8	44	58	5.5	2	3	1	5.53
1.14	2.431	0.83	5.66	17.9	1.9	4.5	194	459.4736842	1	65	4	4	2	127.9	170.3	44.1	15	20	6	2	2	1	3.75
1.264	1.603	1.27	7.66	10.36	3.2	3.4	195	207.1875	1	70	3	2	2	80.6	167.6	28.7	10	11	6.1	1	1	1	3.39
1.027	3.465	1.4	5.55	6.57	1.8	2.1	256	298.6666667	1	41	1	1	1	62.9	157.8	25.3	19	20	5.8	2	3	1	5.28
1.626	3.776	1.55	6.05	13.71	2.6	2.9	230	256.5384615	1	35	4	4	1	87.2	183.8	25.8	14	16	5.7	2	2	1	6
0.576	2.741	1.47	6.33	13.54	2.4	2.6	250	270.8333333	1	45	3	2	1	108.1	193.9	28.8	30	23	5.2	2	3	1	4.47
1.581	3.517	0.93	6.05	17.98	1.6	6.5	204	828.75	1	61	2	3	1	81	170.6	27.8	19	22	5.9	2	3	1	5.09
1.705	2.431	1.58	7.6	12.7	2.8	4	157	224.2857143	1	51	3	4	3	131.9	177.4	41.9	23	23	6.3	1	1	1	4.68
1.434	3.75	1.19	6.33	4.9	1.2	3.5	131	382.0833333	2	80	3	5	1	62.4	160.2	24.3	7	14	6	3	3	1	5.53
1.016	2.508	0.98	6.05	8.06	1.3	6.4	311	1531.076923	1	62	3	3	2	80.4	172.1	27.1	23	16	6	2	3	1	3.93
0.474	3.129	1.86	6.49	7.59	1.5	3.8	182	461.0666667	1	69	3	5	1	92	183.4	27.4	28	27	5.1	2	3	1	5.2
2.077	1.629	0.85	5.77	31.02	2.1	5	219	521.4285714	1	61	3	3	1	95.8	181.6	29	35	23	5.5	2	3	1	3.28
1.682	3.414	1.06	5.5	8.42	1.6	4.1	213	545.8125	2	35	3	4	1	89.9	160.7	34.8	13	17	5.3	2	3	1	5.17
0.7	2.457	0.98	6.33	4.02	1.9	3.5	290	534.2105263	1	68	4	3	1	75	175.3	24.4	6	13	6.2	3	1	1	3.78
0.644	3.646	1.09	5.77	5.04	1.8	2.5	134	186.1111111	1	64	3	3	2	90.4	176.1	29.2	21	24	5.4	2	3	1	5.02
0.565	2.896	1.58	6.38	25.2	1.6	6	127	476.25	2	52	2	4	3	123.2	155	51.3	11	14	5.4	2	3	1	4.73
1.682	4.448	1.16	5.55	17.51	3.4	4.2	285	352.0588235	2	62	4	2	1	110.2	158.6	43.8	13	14	6	2	1	1	6.31
1.321	3.207	0.72	5.61	11.43	3.7	13.7	299	1107.108108	1	47	5	4	1	89	173.4	29.6	37	49	6.3	1	1	1	4.5
1.863	2.379	1.01	6.66	21.08	1.7	5.7	184	616.9411765	1	71	5	3	2	117.3	177.4	37.3	37	30	7.3	1	3	1	4.14
1.818	3.698	0.96	5.94	15.99	3.4	4.1	302	364.1764706	1	31	2	1	1	94.6	176.4	30.4	45	31	5.6	2	2	1	5.4
0.824	2.405	1.24	5.66	3.42	2.1	13.6	315	2040	2	56	1	3	2	48.9	160.5	19	26	37	5.8	2	2	1	4.01
2.077	4.344	1.55	6.61	4.75	2.8	3.4	323	392.2142857	2	73	3	4	2	60.1	153.6	25.5	9	14	5.3	2	1	1	6.78
1.219	1.914	1.37	6.44	9.85	3.1	7.4	373	890.3870968	2	63	3	4	2	115.4	160.6	44.7	20	20	6.6	1	1	1	3.8
0.779	1.474	1.4	5.38	6.39	1.5	5.3	231	816.2	2	79	3	3	2	68.2	164.5	25.2	15	22	5.4	2	3	1	3.23
1.411	2.379	1.45	15.2	24.94	2.7	7.7	270	770	1	45	4	3	1	137.9	182.7	41.3	52	19	14.9	1	3	1	4.4
0.971	1.733	1.19	5.27	67.4	2	6.4	203	649.6	1	77	2	3	2	103.1	171.1	35.2	34	36	6.1	1	3	1	3.36
0.542	2.146	1.66	5.11	5.07	2	3	237	355.5	2	20	4	3	3	46.4	168.2	16.4	14	15	5.6	2	1	1	4.06
1.626	2.715	0.96	13.4	22.52	3.3	5.7	353	609.7272727	2	67	1	1	2	92.9	151.3	40.6	14	9	8.5	1	3	1	4.34
2.303	4.629	1.42	5.55	3.43	1.7	3.3	291	564.8823529	2	66	3	5	1	52.5	162.8	19.8	16	26	5.3	2	3	1	7.03
0.565	3.646	2.79	4.94	3.11	2.2	3	198	270	2	67	4	5	1	54.7	161.7	20.9	10	20	5.3	2	3	1	6.65
0.497	1.267	3.15	5.16	5.6	2.2	3.4	234	361.6363636	2	39	5	4	1	55.8	164.6	20.6	11	15	4.9	2	1	1	4.65
3.127	1.836	0.91	6.11	12.38	2.9	6.5	271	607.4137931	1	30	2	5	3	110	177.3	35	32	22	5.5	2	2	1	3.9
0.926	2.715	1.27	5.38	12.73	2.5	4.9	321	629.16	1	44	3	4	1	109	188.8	30.6	36	24	5.8	2	3	1	4.37
2.664	3.672	0.8	6.38	18.36	2.4	3.7	223	343.7916667	1	56	1	4	1	68.9	166	25	45	26	5.2	2	2	1	5.59
1.061	1.862	1.4	19.8	13.32	1.7	6.7	394	1552.823529	2	67	4	2	2	116.9	157.5	47.1	10	12	8.1	1	3	1	3.72
0.632	3.957	1.63	5.66	6.95	1.7	7.2	307	1300.235294	1	60	4	3	1	97.6	175.2	31.8	24	24	5.6	2	1	1	5.84
0.892	2.302	1.01	10.2	8.7	1	7.1	155	1100.5	1	70	3	5	2	103.2	191.3	28.2	16	17	5.6	1	1	1	3.7
1.479	2.483	0.85	5.72	9.37	0.8	2.4	102	306	1	80	3	4	1	108.4	163.1	40.7	14	17	5.2	1	3	1	3.96
1.174	3.62	1.14	5.72	22.49	2.6	3.5	153	205.9615385	1	62	3	4	3	100	174.8	32.7	45	24	5.7	2	3	1	5.25
0.813	1.733	0.98	5.27	27.56	2.5	4.5	361	649.8	2	27	3	4	3	156.3	185.3	45.5	26	22	5	2	3	1	3.1
0.779	3.129	1.29	5.83	11.34	1.6	4.7	204	599.25	1	49	1	3	1	88	172.1	29.7	15	16	5.3	2	2	1	4.76
1.005	1.965	1.06	17.2	10.33	1.2	2.4	167	334	2	74	4	4	2	102.6	156.1	42.1	10	15	9.4	1	3	1	3.47
3.353	1.758	1.09	5	20.38	2.2	3	299	407.7272727	1	28	1	4	3	87.1	182.1	26.3	28	19	4.5	2	3	1	4.06
1.355	1.784	1.76	4.61	0.71	1.4	4.7	248	832.5714286	1	70	4	5	1	58.3	171.9	19.7	11	34	4.9	1	1	1	4.09
0.734	3.233	1.55	7.33	12.14	2.2	3.6	258	422.1818182	1	73	3	5	1	99.2	178.4	31.2	40	32	6.5	3	3	1	5.09
1.14	1.758	1.11	5.27	4.2	0.7	3	134	574.2857143	1	80	3	2	2	67	164.3	24.8	9	17	5.5	2	3	1	3.36
3.308	5.017	1.24	5.88	7.03	2.3	4.9	263	560.3043478	2	59	3	3	1	90.5	154.6	37.9	12	11	5.1	2	1	1	7.76
1.919	2.276	1.22	5.38	12.12	2.3	2.9	269	339.173913	2	36	3	4	1	83.4	166.7	30	17	14	5.3	2	3	1	4.24
1.084	3.439	1.03	6	5.2	1.7	4.7	317	876.4117647	1	64	5	4	1	79.6	177.2	25.4	14	14	6.1	2	1	1	4.94
1.716	3.362	1.47	5.5	3.33	1.8	2.1	190	221.6666667	1	29	1	3	1	67	172.7	22.5	17	21	5.6	2	3	1	5.53
0.779	3.207	1.32	6.88	19.41	2.2	1.6	238	173.0909091	1	61	2	4	1	116.3	173.8	38.5	20	20	6.3	3	3	1	4.86
1.039	4.267	1.29	4.77	3.91	1.9	3.2	316	532.2105263	2	62	5	3	2	66.6	160.6	25.8	9	15	5.3	2	1	1	5.97
0.745	2.224	1.97	5	4.47	1.7	2.7	299	474.8823529	1	23	1	3	3	64.4	176.2	20.7	21	19	4.9	2	3	1	4.53
0.971	3.439	1.14	5.88	31.56	2.2	4.7	274	585.3636364	2	37	5	3	2	98.1	170.7	33.7	23	22	5.5	2	1	1	4.99
3.41	4.06	1.01	6.44	10.66	1.6	3.9	215	524.0625	1	80	3	2	1	72	172.2	24.3	19	21	5.6	2	3	1	6.52
0.248	2.276	1.24	6	2.19	1.4	2.9	263	544.7857143	1	24	3	4	1	48.4	172.5	16.3	20	23	5.4	2	3	1	3.7
0.858	3.207	0.96	6.11	18.57	2.3	2.5	290	315.2173913	1	28	5	2	3	92.4	169.6	32.1	23	14	5.4	2	1	1	4.53
0.79	3.129	1.06	5.88	9.12	2.3	6.9	374	1122	1	36	2	4	3	91.3	178.3	28.7	21	19	5.7	2	2	1	4.53
0.576	3.026	1.63	5.55	5.32	1.2	2.9	187	451.9166667	1	54	4	2	1	81.9	171.4	27.9	13	24	5	2	3	1	4.91
1.005	3.543	1.01	6.05	14.21	3.1	7.6	255	625.1612903	2	70	3	4	2	79.8	164.4	29.5	28	21	6.3	2	1	1	4.97
2.574	4.138	1.27	5.94	6.45	1.8	2.9	213	343.1666667	1	36	3	5	1	81.8	180.7	25.1	30	23	5.7	2	3	1	6.49
0.982	3.336	1.34	6.66	10.03	2.8	2.9	230	238.2142857	1	60	5	3	1	77.9	166.1	28.2	19	22	6	2	3	1	5.09
2.879	3.569	1.03	5.5	7.91	4	3.6	218	196.2	2	67	3	4	2	65.6	162.8	24.8	18	20	5.8	2	1	1	5.79
1.694	3.077	1.47	6.05	25.25	2.1	3.7	186	327.7142857	1	68	3	3	1	95.1	172.4	32	24	22	5.7	2	3	1	5.22
0.756	1.164	1.27	5.22	13.71	2.3	3.5	221	336.3043478	2	20	3	3	1	67.9	160.8	26.3	25	21	5.6	2	1	1	2.79
0.677	2.431	1.55	13.2	2.88	1.1	3.7	214	719.8181818	2	71	4	4	2	69.3	157	28.1	6	9	10.2	1	1	1	4.29
1.592	3.931	1.47	5.44	10.6	1.4	4	245	700	2	51	3	3	1	74.6	172.2	25.2	11	16	5.7	2	1	1	6.05
1.773	3.465	1.06	4	12.63	2	3.6	151	271.8	1	50	5	5	1	76.6	172	25.9	16	15	5.8	2	2	1	5.25
2.1	3.414	1.19	9.05	15.2	1.6	4.6	202	580.75	2	61	3	3	2	99.6	158.3	39.7	13	16	6.3	3	1	1	5.46
1.468	2.405	3.9	5.88	6.38	1.9	0.9	155	73.42105263	2	43	4	5	2	84.5	162.3	32.1	45	66	4.9	2	3	1	6.83
0.339	2.095	1.94	5	3.92	1.9	2.7	215	305.5263158	2	28	4	4	3	56.7	177.3	18	14	23	5.4	2	3	1	4.22
0.689	2.379	1.81	5.27	5.39	2.2	3.5	244	388.1818182	2	30	3	2	1	55.7	163.3	20.9	14	18	5	2	1	1	4.5
0.914	2.922	1.03	5.55	12.97	1.6	3.7	212	490.25	1	52	4	4	1	126.2	175.6	40.9	10	17	5.6	2	3	1	4.34
1.152	3.801	1.09	5.61	22.76	1.5	4.9	199	650.0666667	1	69	3	3	1	128.4	182.2	38.7	17	19	5.7	2	3	1	5.35
1.445	2.819	1.24	5.72	21.72	2.8	2.5	229	204.4642857	2	68	4	2	1	82.6	167.2	29.5	9	16	6.2	1	3	1	4.65
1.152	2.715	1.03	7.33	5.43	1.6	2.3	241	346.4375	1	58	5	5	1	97.9	183.7	29	27	34	6.3	1	3	1	4.24
4.708	3	0.75	6.05	12.1	2.2	3.4	246	380.1818182	1	40	2	1	3	63.9	152.9	27.3	33	22	5.6	2	3	1	5.64
1.208	1.758	1.06	6.72	11.21	1.7	5.7	264	885.1764706	1	75	1	1	1	78.3	168.4	27.6	18	17	6.1	1	3	1	3.34
1.513	2.586	0.96	5.83	44.22	1.9	4.6	291	704.5263158	1	30	3	3	1	130.3	170.4	44.9	35	19	5.6	2	3	1	4.16
1.095	2.302	1.4	5.61	11.96	1.9	3.2	350	589.4736842	2	45	4	5	1	73.8	163.2	27.7	9	11	5.6	2	2	1	4.16
1.502	4.991	1.37	5.61	10.91	3	2.6	167	144.7333333	1	51	3	4	1	71	178.1	22.4	21	23	5.7	2	1	1	6.98
1.818	2.974	1.58	4.88	4.86	1.1	2.6	104	245.8181818	1	54	5	4	1	51.9	166	18.8	682	489	5.2	2	1	1	5.28
1.14	1.448	1.11	7.33	7.98	1.3	4.6	211	746.6153846	1	70	3	2	1	146.3	184.1	43.2	12	13	7.1	1	3	1	3.05
0.327	2.379	1.97	5.88	3.56	2.3	2.5	268	291.3043478	2	36	2	4	1	58.6	166	21.3	7	12	5.4	2	3	1	4.53
0.644	1.138	2.09	5.55	2.98	2.3	3.1	265	357.173913	1	32	4	4	1	75.9	172.7	25.4	16	18	6.1	2	1	1	3.54
0.508	1.991	1.09	6.16	17.06	2.2	4.3	285	557.0454545	1	33	3	2	2	147.1	185.2	42.9	34	24	6.1	2	2	1	3.36
1.31	2.612	1.4	5.55	8.12	3.6	4.5	234	292.5	2	56	4	2	1	86.8	151.9	37.6	29	16	6	2	1	1	4.55
1.106	3.129	1.37	6	11.94	1.5	3.5	217	506.3333333	1	56	3	4	3	68.1	174.5	22.4	13	16	5.7	2	3	1	4.97
0.418	3.465	1.53	5.83	8.52	1.6	4.1	223	571.4375	2	36	1	5	1	71.8	155.9	29.5	12	11	5.5	2	3	1	5.17
1.84	2.069	0.72	5.83	20.87	1.4	4.4	316	993.1428571	1	72	3	3	1	95.2	171.1	32.5	11	13	5.1	2	1	1	3.52
1.389	2.172	1.06	5.83	8.93	2.3	4.2	258	471.1304348	2	57	2	2	1	79.3	158.7	31.5	14	13	6.3	1	1	1	3.8
0.926	4.267	1.4	5.72	9.38	2	5.9	303	893.85	2	68	3	3	2	79.4	162.6	30	11	15	5.5	2	3	2	6.03
0.948	1.836	0.83	6.49	6.74	1.4	5.9	167	703.7857143	1	63	3	2	3	67.1	170.1	23.2	8	13	6	2	1	1	3.1
3.195	2.741	1.16	4.72	41.71	2.1	7.9	311	1169.952381	1	23	1	3	3	113.1	171.9	38.3	31	23	5.3	2	2	1	5.15
1.648	5.405	1.53	5.22	10.71	1.4	2.2	216	339.4285714	2	69	4	5	1	78.6	157.5	31.7	16	20	5.6	2	3	1	7.63
1.445	2.069	1.53	5.83	7.84	2.1	2.8	207	276	2	70	5	4	1	56.6	153.5	24	25	27	5.8	2	3	1	4.16
0.824	2.379	1.19	5.33	8.04	2.4	4.4	225	412.5	1	24	4	3	1	101.6	182.6	30.5	13	14	5.7	2	2	1	3.93
0.948	2.896	1.01	5.27	16.37	1.9	4.4	279	646.1052632	2	30	4	3	1	85.1	167.1	30.5	31	24	5.1	2	3	1	4.32
1.75	3.905	1.37	5.66	9.36	2.8	4.8	242	414.8571429	1	43	3	4	2	101.3	175.3	33	35	24	5.4	2	3	1	6
0.61	2.586	1.14	5.77	2.8	1.5	1.4	174	162.4	1	50	4	3	2	109.1	198.3	27.7	24	26	6	2	3	1	4.01
1.287	1.474	0.91	6.33	18.08	1.8	3.1	168	289.3333333	1	80	3	4	1	98.4	167.6	35	30	24	6	2	3	1	2.92
0.745	3.957	0.8	5.16	2.05	1.8	4.1	288	656	1	50	3	4	3	54.7	172.4	18.4	9	18	5.1	2	1	1	5.07
0.282	1.577	1.37	5.83	8.88	1.3	2.7	199	413.3076923	1	31	4	3	1	89.6	167.9	31.8	17	17	5.7	2	3	1	3.15
0.96	2.56	1.32	5.05	6.49	2	4.6	183	420.9	2	23	3	3	1	39.8	149	17.9	11	15	4.1	2	3	1	4.29
0.881	3.543	1.47	5.33	5.72	1	3.9	190	741	1	60	3	3	1	72.7	182.9	21.7	15	17	5.4	2	3	1	5.38
1.253	1.552	1.01	14.4	19.2	2	6.2	284	880.4	1	80	3	3	1	91.3	170.4	31.4	14	12	7.4	1	3	1	3.08
1.502	2.689	1.53	5.66	9.54	3.5	2.6	191	141.8857143	2	54	3	4	1	70.1	158.1	28	21	19	6.3	2	1	1	4.81
1.253	3.776	1.19	5.44	13.97	3.2	7.7	330	794.0625	2	41	4	4	1	84.7	165.8	30.8	9	11	5.7	2	1	1	5.48
0.802	2.379	1.78	5.11	7.26	2.2	2.7	152	186.5454545	1	80	3	5	2	73.4	179.7	22.7	20	28	5.5	2	3	1	4.5
1.581	4.681	1.24	4.61	6.95	2.1	3.4	362	586.0952381	2	52	5	4	2	69	155	28.7	12	17	5.8	1	3	1	6.59
1.197	4.163	1.63	5.94	19.45	2.9	3.3	223	253.7586207	1	61	4	4	1	106.8	189.1	29.9	16	16	6.3	2	3	1	6.28
0.485	1.06	1.01	6.38	11.16	1.2	3.5	228	665	1	35	3	3	3	78.6	179.7	24.3	96	65	5.5	2	1	1	2.38
0.881	2.689	1.16	5.05	7.17	2.5	3.1	314	389.36	2	52	4	1	1	75.5	158.8	29.9	11	12	5.4	2	2	1	4.24
0.452	2.483	1.42	6.55	7.83	1.5	1.8	207	248.4	1	33	3	5	1	104.6	180.1	32.2	20	17	5	2	3	1	4.14
0.508	3.465	1.24	5.5	3.87	2.5	4.6	196	360.64	1	50	4	4	1	61.5	168.2	21.7	10	10	6.4	2	1	1	4.94
0.779	2.302	1.53	5.16	10.42	1.7	3.5	198	407.6470588	2	24	5	5	3	64.5	156.7	26.3	9	16	5.4	2	3	1	4.16
1.535	3.569	1.55	6.16	29.31	1.5	4.7	233	730.0666667	2	66	3	5	2	97.2	166.2	35.2	35	30	6.1	2	3	1	5.74
0.553	2.715	2.64	6.61	8.71	1.9	5.2	381	1042.736842	2	78	4	3	2	76.7	162.5	29	7	16	5.8	2	2	1	5.59
1.558	3.465	1.27	6.16	10.85	2.9	4.6	166	263.3103448	1	60	1	1	1	106.5	173.3	35.5	19	15	6	1	2	1	5.38
0.971	3.801	1.24	5.72	5.23	2	5.2	318	826.8	2	32	3	5	1	77	170	26.6	12	15	5	2	3	1	5.43
0.768	1.888	1.55	5.94	6.22	1.9	8	217	913.6842105	1	26	3	4	3	60.7	175.6	19.7	12	18	5.4	2	1	1	3.8
0.542	3.129	2.48	4.77	11.47	2	3.9	277	540.15	2	51	3	4	2	57.6	160.3	22.4	11	14	5.5	2	3	1	5.82
0.7	2.172	1.14	5.05	7.55	1.4	3	207	443.5714286	1	28	5	4	1	133	186	38.4	29	23	5.4	2	2	1	3.65
1.095	1.758	1.37	7.22	13.24	1.5	2.7	142	255.6	1	72	3	5	1	81	177.9	25.6	15	20	6.4	1	3	1	3.59
0.508	1.733	1.11	6.27	16.86	1.7	3.5	257	529.1176471	1	54	3	5	3	83.1	175.9	26.9	28	24	5.8	2	3	1	3.13
2.303	2.689	0.85	12.2	41.78	2.2	3.9	188	333.2727273	1	23	3	4	1	127	188.5	35.7	100	38	10.2	2	1	1	4.45
0.452	1.293	1.55	3.83	0.71	1.5	0.8	133	70.93333333	1	59	4	4	1	46.2	171.3	15.7	13	40	5.1	2	1	1	3.1
1.694	2.896	1.45	6.33	17.98	1.9	6.6	261	906.6315789	2	40	1	2	1	68.6	156.6	28	10	12	5	2	3	1	5.02
2.653	4.784	1.32	5.66	19.32	2.1	3.1	215	317.3809524	1	69	5	2	1	73.2	160.9	28.3	23	20	5.9	2	3	1	7.27
2.224	3.207	0.88	5.44	14.62	2.5	4.4	202	355.52	1	43	3	3	2	88.6	173.5	29.4	22	17	5.4	2	1	1	4.99
1.671	3.827	1.06	5.38	5.68	1.7	3.8	210	469.4117647	1	39	4	3	1	90.3	173.5	30	26	23	5.4	2	2	1	5.59
0.294	1.888	3.8	5.33	5.04	0.8	3.6	278	1251	2	64	3	3	1	61.5	165.8	22.4	26	29	5.4	2	3	1	5.82
0.531	2.327	1.09	4.94	2.02	1.5	5.7	207	786.6	2	40	3	2	3	69.3	160.6	26.9	12	15	5.1	2	1	1	3.67
0.892	2.121	0.96	5.83	7.3	1.8	1.8	154	154	1	80	4	2	1	61.8	168.4	21.8	10	13	5.8	2	1	1	3.49
1.095	2.664	1.45	6.05	46.66	2.3	2.7	287	336.9130435	1	71	4	4	2	52.1	165.8	19	9	15	6.1	2	1	1	4.58
1.061	1.655	1.16	5.5	7.8	2	3.4	126	214.2	1	65	4	2	2	62.4	167.9	22.1	28	41	6	2	1	1	3.28
0.587	2.922	1.86	5.16	11.61	2.1	3.3	181	284.4285714	2	28	1	5	1	68.3	158.8	27.1	15	16	4.8	2	3	1	5.04
1.377	3.905	1.09	6.16	20.41	2.9	4.3	370	548.6206897	2	56	3	3	1	90	161.9	34.3	57	29	5.6	2	3	1	5.56
1.298	0.517	0.98	13.2	7.65	1.8	2.4	243	324	2	63	5	5	1	61.7	153.6	26.2	18	23	11	1	2	1	2.04
1.581	3.905	1.14	5.22	5.18	1.7	4	287	675.2941176	1	68	4	4	2	87.9	175.9	28.4	18	30	6.2	2	2	1	5.69
2.45	3.853	0.98	8.05	7.72	1.9	2	175	184.2105263	1	61	4	1	1	97.9	184.2	28.9	19	14	6.7	1	3	1	5.87
0.768	2.302	1.01	4.39	10.85	1.7	4.7	201	555.7058824	1	24	1	3	3	93.9	170.2	32.4	40	25	4.3	2	2	1	3.67
2.789	3.284	1.4	4.61	10.16	4.3	4.6	344	368	2	49	3	3	1	97.3	155.7	40.1	30	18	5.5	2	3	1	5.82
1.061	4.707	1.01	5.88	20.01	2.5	3.5	277	387.8	1	34	2	1	1	103.2	167.2	36.9	46	34	5.9	2	3	1	6.15
0.35	2.896	1.47	5.22	2.73	1.2	3.1	245	632.9166667	2	38	5	5	1	64.6	166.7	23.2	16	21	5	2	3	1	4.55
1.05	4.319	1.4	7.72	6.64	2	4.6	270	621	2	79	5	1	2	44.6	139.7	22.9	13	22	6.3	2	3	2	6.13
0.576	2.043	1.5	5.22	5.89	1.7	3.6	213	451.0588235	2	34	4	3	3	112.8	173.6	37.4	11	12	5	2	3	1	3.83
1.208	2.146	1.32	6.33	18.44	1.3	5.7	300	1315.384615	2	80	3	4	2	86.2	157.9	34.6	20	23	5.5	2	3	1	3.96
1.716	1.422	1.34	6.11	7.94	1.7	4.1	240	578.8235294	1	80	5	5	1	84.7	177	27	14	15	5.6	1	3	1	3.44
0.485	1.164	1.58	13.4	10.58	2.5	5.7	256	583.68	2	65	3	3	2	46.5	162.9	17.5	27	24	12	1	3	1	3.03
0.745	1.396	1.42	5.27	14.56	1.3	1.5	261	301.1538462	2	57	4	4	2	75.5	164.7	27.8	14	24	5.2	2	3	1	3.18
0.903	1.758	1.58	9.16	3.14	0.8	3.9	197	960.375	1	54	4	3	3	61.8	166.4	22.3	15	14	5.8	1	3	1	3.72
1.231	2.974	1.63	5.27	4.15	1.7	7.5	254	1120.588235	1	55	4	3	1	84	169.3	29.3	23	23	4.6	2	1	1	5.09
0.971	5.224	1.22	6	8.3	1.6	1.6	165	165	1	42	3	3	1	86.5	177.5	27.5	23	18	5	2	1	1	6.83
0.914	1.733	0.83	5.88	21.2	1.7	5.9	256	888.4705882	2	29	3	3	1	114.7	164.5	42.4	18	19	5.1	3	1	1	2.97
2.281	4.034	0.88	6.27	15.98	2.6	4.7	317	573.0384615	1	32	5	5	3	78.2	173	26.1	24	18	5.2	2	3	1	5.87
1.456	2.224	2.3	6.05	3.05	1.9	2	274	288.4210526	1	70	5	3	2	53.1	158.9	21	17	24	5.4	2	3	1	5.09
0.598	2.405	1.24	5.22	16.11	1.9	2.7	272	386.5263158	2	30	4	3	3	81.9	165.2	30	25	19	5.6	2	1	1	3.93
8.388	2.017	0.75	5.44	14.46	2.3	6.2	256	690.0869565	1	21	1	3	1	92.9	168.1	32.9	26	23	5.1	2	3	1	5.84
0.994	3.75	0.91	5.44	21.23	2.6	3.6	263	364.1538462	1	47	4	3	3	97.6	166.3	35.3	15	15	6.1	2	1	1	5.07
0.756	2.741	1.4	6.22	13.15	1.8	2.1	201	234.5	2	70	4	5	2	112.6	173.3	37.5	16	19	6.2	1	3	1	4.47
2.247	1.629	0.78	8.77	64.83	1.5	5.6	232	866.1333333	1	71	4	4	1	166	175.8	53.7	10	11	6.3	1	3	1	3.26
0.7	2.327	1.32	5.44	15.74	2.1	4.4	173	362.4761905	1	60	2	3	2	69.3	170.2	23.9	22	20	5.8	2	1	1	3.98
2.789	2.25	1.09	6.16	19.48	3.6	8.7	354	855.5	2	53	3	4	3	120.9	151.3	52.8	13	13	5.9	2	1	1	4.4
3.432	4.655	0.93	5.55	10.91	1.9	3.1	240	391.5789474	1	60	3	4	1	80.7	168	28.6	23	21	5.7	2	3	1	7.11
1.242	0.931	1.4	5	1.27	1.6	3.2	209	418	2	80	1	1	2	46.9	155.7	19.3	13	18	4.7	2	3	1	2.84
2.19	2.327	1.24	7.27	95.59	1.9	5.8	196	598.3157895	1	55	1	1	1	127.9	181.4	38.9	66	59	6.4	1	1	1	4.42
1.027	2.224	2.25	9.05	4.84	1.6	2.7	180	303.75	1	61	5	5	1	62.3	164.9	22.9	19	17	7	1	3	1	4.89
1.084	1.965	1.09	5.83	13.99	2	3.7	264	488.4	1	26	3	4	1	91	163.6	34	28	23	5.4	2	3	1	3.52
0.565	3.181	1.14	4.83	7.65	2.8	2.9	174	180.2142857	1	54	5	2	1	71.8	187.7	20.4	13	23	5.4	2	1	1	4.58
0.395	0.776	1.34	5.22	15.14	1.2	4	169	563.3333333	2	70	3	3	1	87.4	168	31	11	14	5.2	2	3	1	2.4
1.976	1.681	0.75	4.55	5.15	2.3	3.9	197	334.0434783	1	24	1	2	3	79.5	182.9	23.8	46	36	5.2	2	3	1	3.21
0.79	2.896	0.91	6.11	44.88	2.4	7.7	319	1023.458333	2	22	5	4	3	132.2	171.6	44.9	13	11	5.6	2	3	1	4.16
1.253	3.672	1.37	5.77	15.85	3	2.7	334	300.6	2	60	5	5	2	69	155.2	28.6	30	23	5.4	2	3	1	5.56
1.739	4.008	1.89	5.77	17.99	1.5	3.8	106	268.5333333	1	50	1	2	1	86.8	162.6	32.8	25	51	5.3	2	1	1	6.59
0.327	1.914	1.63	5.38	3.7	2.7	1.7	193	121.5185185	1	23	1	3	3	62.5	167.2	22.4	12	17	5.2	2	1	1	3.75
1.626	3.051	1.29	9.94	17.58	3.1	2.8	160	144.516129	1	63	1	1	1	84	163.8	31.3	49	42	7.2	1	1	1	5.02
1.095	3.569	1.81	5.33	14.13	1.3	3.6	244	675.6923077	1	68	3	5	2	69.2	174.5	22.7	21	26	5.5	2	3	1	5.82
0.531	4.112	1.47	5.38	6.51	2.4	2.4	196	196	1	25	4	4	3	71.6	165.3	26.2	14	18	5.4	2	3	1	5.79
1.073	4.655	1.24	6.38	39.56	2.1	6.3	265	795	1	33	3	3	1	142.4	187.2	40.6	119	67	5.3	2	3	1	6.34
0.395	4.577	1.42	5.83	8.44	0.8	1.8	356	801	1	69	1	2	2	94.6	165.2	34.7	18	14	6	2	3	1	6.13
1.095	2.56	1.58	5.05	15.18	2	6	243	729	2	61	4	4	1	98.7	166.1	35.8	13	19	5.8	2	3	1	4.6
3.658	3.801	1.06	5.83	14.18	2.7	4.2	252	392	1	57	3	4	2	101.5	169.8	35.2	62	46	5.6	2	3	1	6.41
1.287	3.982	1.11	6.38	3.63	1	3.9	198	772.2	1	46	1	1	1	67.4	173.9	22.3	13	14	5.7	3	3	1	5.64
0.395	1.914	1.99	5	41.33	1.7	3.6	284	601.4117647	1	27	4	4	3	70.3	167.5	25.1	13	23	5.4	2	1	1	4.11
1.106	2.224	0.93	6.33	16.73	2.8	3.4	222	269.5714286	2	55	1	5	1	101	161.3	38.8	29	29	6.6	1	3	1	3.62
1.084	2.095	1.53	5.94	1.2	1.8	5.4	190	570	1	64	4	3	2	65.9	178.1	20.8	33	26	5.9	2	3	1	4.09
1.208	2.276	0.91	5.94	9.77	1.7	5.6	170	560	1	66	3	3	1	136.2	178.1	42.9	10	12	6.4	1	2	1	3.7
0.373	2.87	1.63	5.77	4.48	1.3	1.6	150	184.6153846	1	75	4	3	1	71.3	178.1	22.5	13	24	6	3	3	1	4.68
0.395	4.034	3.59	5.61	3.31	2.5	5.4	225	486	1	62	4	2	2	68.9	190.8	18.9	18	23	5.5	2	1	1	7.73
1.682	2.353	0.83	6.77	34	2.4	7	224	653.3333333	1	64	4	4	1	121.9	182.2	36.7	33	23	5.4	1	3	1	3.85
1.694	3.233	0.91	6.22	40.2	2.4	5.1	269	571.625	2	31	3	4	1	107.1	161.7	41	43	21	5.7	2	1	1	4.84
1.31	3.388	1.24	5.55	7.67	1.1	3	257	700.9090909	1	45	5	3	3	82.1	168.6	28.9	15	15	6.1	2	1	1	5.17
2.473	2.664	1.14	13.4	18.67	2.8	4.5	337	541.6071429	1	54	5	3	1	95.7	175.5	31.1	11	16	9.1	1	3	1	4.78
0.768	2.793	1.37	4.83	12.83	1.8	3.7	249	511.8333333	2	29	1	4	1	99.6	167.7	35.4	11	14	4.9	2	3	1	4.5
1.332	3.905	1.14	4.66	13.68	2.3	7.4	303	974.8695652	1	46	3	2	2	89.1	187	25.5	13	15	5.8	2	1	1	5.59
1.005	2.896	0.88	6.27	19.02	1.8	3.7	157	322.7222222	1	56	3	3	1	90	170.1	31.1	47	32	6.2	2	3	1	4.22
1.84	4.138	1.16	5.94	16.56	3.1	4.5	269	390.483871	2	59	1	5	2	80	162.5	30.3	13	13	5.7	3	2	1	6.08
0.768	2.922	1.68	14.5	13.78	2.8	7.3	379	988.1071429	2	49	5	4	1	68	159.7	26.7	31	19	11.7	1	1	1	4.94
1.185	2.069	1.32	4.61	2.87	2	4.8	193	463.2	1	63	4	5	1	63.5	173.8	21	12	18	5.4	2	1	1	3.88
0.835	3.491	1.78	6.99	18.46	2.4	2.2	219	200.75	1	61	4	3	3	101.8	184.3	30	17	14	5.6	2	3	1	5.61
0.869	2.327	0.96	5.66	29.9	2.1	3.3	142	223.1428571	1	36	1	3	1	115.1	175.9	37.2	51	21	5.8	2	2	1	3.67
1.197	1.991	2.22	5.11	5.09	2.8	3	294	315	1	65	4	4	1	56	178.1	17.7	15	18	5.5	2	1	1	4.68
1.084	5.508	1.6	5.44	7.83	1.9	4.4	256	592.8421053	2	63	3	3	1	76	157.5	30.6	10	19	5.5	2	1	1	7.53
1.885	4.603	0.91	5.88	18.41	2.3	9.3	239	966.3913043	1	44	5	5	1	88.2	176.1	28.4	36	26	5.7	2	1	1	6.31
0.61	2.715	1.37	7.05	12.11	1.5	1.3	188	162.9333333	1	77	5	3	2	77.4	163.8	28.8	32	30	5.8	2	3	1	4.37
0.553	2.172	1.94	5.05	20.33	2.8	6.4	331	756.5714286	2	33	4	3	1	123.3	176.6	39.5	19	15	5.2	2	3	1	4.37
1.061	2.25	1.78	4.94	15.28	1.9	5	276	726.3157895	2	25	3	4	1	123.5	167	44.3	11	16	5.3	2	3	1	4.47
0.892	4.758	1.71	5.77	10.14	1.7	3.2	212	399.0588235	2	64	2	4	2	84.7	160.3	33	17	18	5.6	3	3	1	6.8
3.172	4.189	0.98	6.83	18.51	2.1	3.7	211	371.7619048	1	53	1	1	2	84.2	165.2	30.9	28	28	5.7	2	3	1	6.54
1.389	3.129	1.27	6.66	8.77	2.4	4.9	279	569.625	2	47	3	3	1	75.1	157	30.5	13	14	5.8	2	1	1	4.97
1.806	4.189	1.45	6.44	9.25	2.4	5.5	209	478.9583333	2	61	1	1	1	56	146.8	26	16	16	5.9	2	1	1	6.39
2.292	3.233	0.91	5.66	11.09	1.9	4.9	216	557.0526316	1	80	3	5	1	81.2	179.3	25.3	15	20	5.4	2	3	1	5.07
0.745	1.81	1.16	6.38	11.37	1.8	5.3	306	901	2	63	3	3	2	49	162.2	18.6	37	49	5.6	2	1	1	3.34
1.095	3.439	1.5	6.38	15.77	2.2	3.3	150	225	1	61	1	1	1	90.2	171	30.8	34	23	5.8	2	3	1	5.38
0.485	3.62	1.4	5.44	11.13	3.2	4.2	280	367.5	2	34	4	4	3	85.1	159	33.7	11	14	5.2	2	1	1	5.22
0.824	4.551	1.22	5.33	7.11	2	2.8	239	334.6	1	52	1	1	1	72.3	163	27.2	28	25	5.3	2	3	1	6.1
0.802	3.181	1.66	5.11	6.29	5.3	5.7	278	298.9811321	2	42	1	4	2	84.6	155.2	35.1	8	11	5.4	2	1	1	5.17
0.7	3.026	1.71	5.16	4.19	2.8	5.6	231	462	1	41	3	4	1	81.9	181.7	24.8	21	23	5.2	2	3	1	5.02
0.994	3.957	1.22	5.94	4.83	2.8	4.4	256	402.2857143	1	63	3	4	1	76.7	174.1	25.3	17	17	5.6	2	1	1	5.59
0.44	2.353	1.11	6.55	32.01	1.9	2.9	235	358.6842105	1	23	1	3	1	85.2	170	29.5	15	18	5.4	2	3	1	3.7
1.806	2.845	1.11	4.83	32.37	2.3	4.2	256	467.4782609	2	23	3	5	1	156	160.8	60.3	31	25	5.3	3	3	1	4.68
1.716	3.207	1.14	21.5	6.29	3.2	3.9	288	351	2	43	4	4	3	96.1	167.4	34.3	10	10	14.8	1	1	1	5.04
2.168	3.698	0.83	5.33	9.41	2.5	7.3	230	671.6	2	37	3	3	2	56.7	161.6	21.7	12	19	5.2	2	1	1	5.43
0.497	2.198	2.22	6.05	2.89	1.4	4	184	525.7142857	2	80	3	2	2	41.8	147.4	19.2	12	20	5.9	2	3	1	4.65
0.892	2.56	1.06	14.2	9.91	2	4.1	321	658.05	2	53	4	4	2	80.3	165.1	29.5	15	14	12.5	1	3	1	4.01
1.355	1.888	1.03	9.33	26.58	2.7	8.4	264	821.3333333	1	69	3	4	2	87.6	180.8	26.8	30	18	7.2	1	1	1	3.49
0.384	2.948	1.97	5.72	18.53	2.8	5.3	273	516.75	2	39	4	2	1	92	167.7	32.7	11	15	5.3	2	1	1	5.09
1.219	4.112	1.6	5.16	11.42	1.3	2.4	210	387.6923077	1	69	4	3	1	121.7	174.4	40	17	23	5.8	2	3	1	6.21
0.711	2.457	1.03	5.05	10.77	2.7	3	195	216.6666667	1	44	4	4	1	123.8	184.8	36.3	17	17	4.6	2	1	1	3.83
1.614	1.552	0.96	12.9	39.82	2.2	9	275	1125	2	80	3	2	2	65.8	158.3	26.3	26	26	8.1	1	3	1	3.15
3.997	2.948	0.91	20.6	9.53	2	3.7	201	371.85	2	58	2	2	1	84	159.4	33.1	28	22	11.9	1	3	1	5.43
1.31	1.06	1.06	6.72	13	1.8	8	178	791.1111111	1	71	5	5	1	125.8	179.3	39.1	20	21	5.6	2	3	1	2.66
0.497	2.095	2.09	4.44	8.16	1.6	4.6	281	807.875	2	35	4	4	3	86.7	160.3	33.7	15	22	5.5	2	2	1	4.42
1.129	1.707	1.03	6.94	7.25	1.6	5.1	199	634.3125	1	80	3	4	1	101.4	167.7	36.1	14	13	6.5	1	3	1	3.23
1.219	4.319	1.03	5.05	10.84	1.5	2.5	278	463.3333333	2	65	2	4	2	67	150.9	29.4	19	18	5.7	2	2	1	5.87
0.666	2.741	1.55	6.05	12.43	2	4	191	382	1	45	5	5	1	77.4	174.4	25.4	37	27	5.3	2	3	1	4.58
1.806	2.198	0.98	7.05	7.6	2.4	6.2	257	663.9166667	1	68	3	5	2	78.6	173.1	26.2	12	12	6.6	1	3	1	3.9
0.779	3.879	1.37	5.05	4.9	2	2.6	334	434.2	1	32	5	4	2	76.4	181.6	23.2	14	16	5.3	2	3	1	5.56
1.174	3.077	1.6	5.83	3.35	1.1	2.7	164	402.5454545	1	63	2	5	1	74.4	169.7	25.8	24	26	5.1	2	3	1	5.17
0.418	2.431	1.45	5.88	5.99	2.6	3.4	278	363.5384615	1	44	1	1	1	58.6	172.6	19.7	13	16	5.6	2	1	1	4.09
2.348	1.965	2.51	5.16	7.12	1.6	6.1	210	800.625	1	23	5	1	3	60.2	168.4	21.2	21	23	5.6	2	2	1	5.33
0.44	1.345	1.71	7.99	4.79	1.6	2.9	196	355.25	1	80	4	2	1	109.3	170.5	37.6	11	19	7.4	1	3	1	3.31
1.682	2.87	0.83	5.5	13.96	1.7	5.8	345	1177.058824	1	24	5	2	3	92.8	173.6	30.8	56	33	5.6	2	1	1	4.4
0.7	2.457	2.25	5.38	4.77	1.5	1.9	228	288.8	1	51	3	4	1	84.5	180.8	25.8	57	67	5.1	2	1	1	5.02
0.937	4.448	1.78	13.7	21.26	1.9	4.2	239	528.3157895	1	52	4	3	1	81.3	170.9	27.8	25	29	8.2	1	1	1	6.59
0.79	2.638	1.4	5.05	6.04	2.3	2.6	217	245.3043478	1	22	4	3	3	56	167.2	20	10	17	5.8	2	1	1	4.37
0.835	1.474	1.47	5.88	10.73	2.4	4.5	200	375	1	66	4	4	2	82.7	170.9	28.3	18	17	6.2	2	1	1	3.34
1.14	3.827	1.16	5.88	10.18	2.2	3.6	260	425.4545455	2	31	3	4	1	66.4	154.9	27.7	18	16	4.8	2	3	1	5.46
0.632	2.793	1.19	6.11	36.01	3.5	3.5	273	273	2	34	4	3	3	135.8	166.2	49.2	13	11	6.1	2	2	1	4.27
0.598	1.991	1.55	5.88	2.35	2.3	3.6	166	259.826087	1	58	3	3	2	61.7	177.6	19.6	9	14	5.3	2	1	1	3.83
1.569	3.051	1.11	6.16	9.1	4.4	3.3	215	161.25	1	47	2	1	3	88.8	162.7	33.5	23	22	5.8	2	3	1	4.81
0.7	3.957	1.6	5.38	10.5	1.3	2.3	179	316.6923077	1	40	4	3	2	127.1	195.2	33.4	17	20	5.8	2	3	1	5.84
1.694	2.715	0.96	7.77	18.18	2.8	7	219	547.5	1	47	3	3	1	129.1	179.5	40.1	41	32	6.7	1	3	1	4.37
0.373	1.474	2.17	5.38	6.8	1.7	3.5	179	368.5294118	2	38	3	4	1	63.9	166.7	23	9	14	4.9	2	1	1	3.88
0.598	3.879	2.69	5.72	7.58	2.2	4.3	227	443.6818182	2	79	3	4	2	55	161.6	21.1	13	20	5.4	2	3	1	6.78
1.558	1.603	1.89	19.4	38.9	2.8	4.4	325	510.7142857	2	57	3	4	1	80.1	176.4	25.7	28	28	9.5	1	3	1	4.09
0.418	2.534	1.42	5.44	8.9	1.3	3.4	168	439.3846154	1	79	5	4	2	89.5	179.3	27.8	19	23	5.5	2	3	1	4.16
2.687	3.103	0.78	5.61	29.72	1.7	4.7	313	865.3529412	2	42	3	3	3	128.5	163.3	48.2	13	12	5.7	2	1	1	4.97
1.705	3.853	1.58	6.77	4.11	1.2	4.3	258	924.5	1	77	3	2	1	84	175.8	27.2	19	18	5.7	2	3	1	6.13
0.61	2.25	4.84	9.83	4.91	0.9	1.8	195	390	2	61	4	4	1	51.1	156	21	47	35	8.2	1	1	1	7.29
0.734	2.612	1.86	5.77	10	2.4	5	263	547.9166667	2	56	3	4	2	73.2	164	27.2	21	18	5.7	2	2	1	4.78
0.519	2.146	1.73	5.27	3.36	1.6	1.9	185	219.6875	1	60	4	3	3	65.1	175	21.3	20	29	4.8	2	1	1	4.14
1.671	3.905	0.98	6.49	17.54	2.2	2.1	173	165.1363636	1	52	1	1	1	100	168.4	35.3	49	25	6.1	2	3	1	5.59
1.129	1.733	1.09	5.5	14.63	2.2	6	245	668.1818182	2	68	2	1	2	132.9	156.9	54	13	15	5.6	2	3	2	3.31
1.716	1.862	1.06	6.94	9.59	1.2	4.3	179	641.4166667	1	72	3	4	1	95.6	174.9	31.3	31	25	5.3	1	3	1	3.59
1.784	2.172	0.96	5.72	7.51	1.6	3	220	412.5	2	59	3	4	1	80.5	171.8	27.3	13	20	5.7	2	1	1	3.85
3.139	2.431	1.09	6.55	12.4	2.1	4.8	222	507.4285714	1	35	5	4	1	107.9	182.2	32.5	40	23	5.8	2	3	1	4.73
1.095	2.224	1.11	5.5	14.31	2.4	2.2	198	181.5	1	55	3	4	1	161.3	180.7	49.4	23	28	5.6	2	1	1	3.8
2.574	1.733	0.75	11.7	20.27	1.5	4.6	191	585.7333333	1	67	3	5	1	94.9	174.8	31.1	31	23	7.1	1	3	1	3.47
1.547	3.077	1.29	5.66	9.37	1.6	3.6	280	630	1	38	1	1	1	73.2	156.4	29.9	20	19	5.4	2	3	1	4.99
0.598	1.215	1.01	5.66	3.44	1.8	2.6	193	278.7777778	1	66	4	4	2	65.7	181.5	19.9	25	33	6.7	2	1	1	2.56
0.892	2.327	1.06	5.66	5.57	2.5	3.9	259	404.04	1	26	2	4	3	97.7	170.2	33.7	23	26	5.6	2	3	1	3.78
0.734	2.638	1.71	5.94	8.55	2.3	1.8	149	116.6086957	1	75	4	3	2	63	168.4	22.2	11	13	5.8	2	3	1	4.65
1.061	3.31	1.55	5.61	5.73	2.3	2.6	299	338	2	56	3	3	1	73.4	158.2	29.3	26	22	5.7	2	3	1	5.3
0.531	3.077	1.66	5.27	1.96	1.9	3.4	245	438.4210526	1	63	4	2	3	65.4	176.1	21.1	15	18	6.2	2	1	1	4.97
3.556	1.836	0.96	4.83	9.09	2.9	4.2	290	420	1	30	3	4	3	74.5	175.7	24.1	14	22	4.7	2	1	1	4.09
2.247	3.491	1.32	6.27	12.08	1.2	4.9	183	747.25	2	71	1	3	2	115.7	163.3	43.4	17	20	6.2	1	3	1	5.72
0.542	2.198	1.4	6.22	11.39	2	1.5	184	138	1	60	4	3	1	76.2	174.6	25	15	19	6.8	1	1	1	3.85
0.655	4.913	2.33	5.72	8.44	1.7	2.6	278	425.1764706	2	56	3	4	2	82.6	166.8	29.7	20	18	5.6	2	3	1	7.45
0.655	2.534	1.81	4.77	5.45	1.5	3.5	308	718.6666667	2	73	2	1	3	58.5	152.7	25.1	13	19	5.7	2	3	1	4.63
1.4	1.94	1.16	6.38	32.76	1.6	4.2	163	427.875	1	69	2	2	2	97.2	166.8	34.9	24	23	6.2	1	3	1	3.67
1.953	3.258	1.27	12	23.36	3.1	4.2	404	547.3548387	1	52	5	4	2	98.6	166.6	35.5	43	27	8.2	1	3	1	5.33
1.095	2.327	1.29	6.83	6.44	1.7	3.7	282	613.7647059	1	79	1	1	2	54.9	159.6	21.6	16	16	6.5	1	3	1	4.09
1.185	2.638	1.01	4.77	8.33	3	12	305	1220	2	40	3	3	1	67.9	151.2	29.7	28	24	5.3	2	1	1	4.14
0.474	1.371	1.58	4.61	6.47	1.3	5.8	189	843.2307692	1	22	4	3	3	46.3	160.8	17.9	16	19	4.7	2	1	1	3.21
1.4	2.276	0.93	5.61	6.86	3.2	5.6	217	379.75	1	29	5	3	1	85.9	176.8	27.5	19	17	5.2	2	1	1	3.78
0.779	2.405	1.66	5.22	6.23	1.6	1.7	250	265.625	2	64	4	5	3	84.3	158.5	33.6	14	17	5.6	2	3	1	4.4
1.614	3.103	1.22	5.33	7.84	2.4	7.2	188	564	2	44	3	4	2	73.8	164.6	27.2	9	11	5.7	2	1	1	4.97
0.937	2.948	1.86	5.94	2.47	1.9	2.7	224	318.3157895	1	63	2	2	2	79.7	169.6	27.7	11	15	6.6	1	3	1	5.2
0.632	4.888	1.37	5.5	5.92	1.5	2.5	229	381.6666667	1	43	1	1	1	77.9	174.8	25.5	28	26	5.2	2	3	1	6.49
0.666	2.767	1.73	6.05	15.56	3.5	4.9	368	515.2	1	54	3	4	1	94.4	182.1	28.5	21	18	5.7	2	2	1	4.78
0.587	2.302	1.68	4.77	3.57	1.9	4.4	304	704	2	38	3	4	2	67.6	164.6	25	10	19	5.6	2	3	1	4.27
0.881	2.819	2.04	5.55	4.52	1.1	3.5	237	754.0909091	2	73	3	5	1	65	156.7	26.5	14	16	5.3	2	3	1	5.22
0.316	2.302	1.27	4.77	2.55	2.3	3.2	210	292.173913	1	25	5	4	3	87.1	180.3	26.8	16	24	5.1	2	3	1	3.75
0.734	2.25	1.53	5.72	6.22	2.9	5.1	220	386.8965517	2	32	4	4	3	67.9	164.3	25.2	21	17	5	2	1	1	4.11
0.339	0.828	2.04	8.83	7.15	1.6	4	280	700	2	80	3	5	2	71.7	156.7	29.2	9	17	6	1	3	1	3.1
1.197	2.586	1.4	7.55	6.89	1.7	3.7	231	502.7647059	1	72	5	4	1	70.6	158.4	28.1	11	14	5.9	1	3	1	4.47
1.377	3.569	1.58	7.27	7.92	3.2	5.7	319	568.21875	2	53	5	3	1	70.5	158.6	28	13	12	7.6	1	1	1	5.72
1.411	4.034	0.83	6.66	25.39	2.4	2.2	152	139.3333333	1	69	4	4	2	80.2	173.2	26.7	19	22	6.3	2	3	1	5.46
1.445	2.767	1.19	6.55	28.6	1.5	3.1	178	367.8666667	1	70	4	4	1	136.7	191.1	37.4	12	14	6.4	2	3	1	4.55
0.96	2.172	0.78	6.11	23.46	2.7	3.9	193	278.7777778	1	27	3	3	1	135.5	172.1	45.7	23	22	5.4	2	3	1	3.39
0.79	4.008	1.06	5.27	6.37	2.4	5.8	276	667	1	31	3	3	1	80.2	180.2	24.7	23	22	5.3	2	1	1	5.4
0.316	2.534	1.63	5.83	6.01	1.2	4.2	221	773.5	2	36	3	4	2	58.5	160.1	22.8	31	34	5.3	2	2	1	4.34
1.264	3.077	2.25	5.44	8.53	2.5	3.7	296	438.08	2	76	3	4	2	82.8	165	30.4	18	19	5.4	2	3	1	5.82
1.231	2.793	0.83	7.16	12.43	2.5	4	228	364.8	1	44	2	5	2	76.9	168.9	27	40	22	6.5	2	3	1	4.14
0.7	2.845	2.77	5.33	2.7	1.1	1.9	214	369.6363636	1	62	4	4	1	73.2	177.2	23.3	23	43	4.8	2	2	1	5.9
0.418	1.293	1.32	5.22	9.28	1.3	3.8	283	827.2307692	2	22	3	3	1	84.2	160.3	32.8	18	15	5.5	2	2	1	2.87
1.513	1.888	1.42	8.77	11.41	3.5	5.8	246	407.6571429	2	64	1	3	1	101.1	155.5	41.8	11	10	6.9	1	2	1	3.9
1.287	3.724	1.55	5.33	4.12	2.2	1.9	219	189.1363636	1	60	4	4	1	93.1	190.6	25.6	13	20	4.8	2	3	1	5.79
1.75	3.776	1.16	9.77	23.84	4.8	5.6	237	276.5	2	64	5	4	1	90	157.9	36.1	79	42	9.4	1	3	2	5.66
1.502	3.569	1.24	5.5	6.15	2	5.9	221	651.95	2	57	3	4	2	52.5	154.3	22.1	12	16	5.7	2	1	1	5.43
0.474	1.862	1.58	5.27	5.56	1.6	4.2	201	527.625	2	59	3	4	1	76.4	168.4	26.9	13	17	5.5	2	3	1	3.7
0.519	2.534	1.86	4.27	6.72	1.7	2.5	233	342.6470588	2	39	4	4	3	72.6	171	24.8	7	18	5.1	2	3	1	4.63
0.79	4.034	1.76	5.83	9.04	1.1	4.2	235	897.2727273	2	65	1	4	1	65.8	156.6	26.8	19	15	5.6	2	3	1	6.1
1.773	1.862	0.85	8.88	17.57	3.3	4.7	230	327.5757576	2	34	4	1	3	167.5	172.3	56.4	23	19	7.8	1	1	1	3.41
0.327	3.026	2.69	5.33	4.77	1.5	0.9	150	90	2	57	5	5	1	59.6	171	20.4	29	29	5.3	2	3	1	5.84
1.106	1.681	1.11	5.72	6.44	1.6	3	257	481.875	1	78	3	3	1	97	178.8	30.3	18	23	5.8	2	3	1	3.26
0.452	1.81	1.19	5.22	20.06	2.1	3.8	240	434.2857143	1	31	4	3	1	150.6	176.1	48.6	22	20	5.3	2	1	1	3.26
0.632	3.103	2.53	5.72	7.72	1.2	3.2	309	824	2	26	4	4	1	69.7	178.4	21.9	45	112	5.4	2	1	1	5.9
0.937	1.681	3.34	5.5	8.61	2.3	2.4	150	156.5217391	2	39	4	2	1	57.5	160.5	22.3	19	29	5.2	2	1	1	5.38
0.858	3.258	2.12	4.77	2.87	1.1	1.5	178	242.7272727	2	74	4	4	3	50.4	160.1	19.7	11	20	5.6	2	3	2	5.72
0.745	3.077	1.34	5.11	4.7	2.1	4.6	259	567.3333333	2	22	5	3	1	58.8	158.6	23.4	17	11	5.3	2	3	1	4.73
0.553	2.586	1.4	6.38	10.22	1.6	2.5	169	264.0625	1	28	1	3	1	89.1	180.5	27.3	30	23	5.5	2	2	1	4.24
1.208	4.034	1.58	5.22	11.32	2.1	3	168	240	2	66	5	4	1	74.1	160.4	28.8	14	14	5.7	2	3	1	6.1
0.835	2.043	1.22	5.72	18.8	1.8	4.5	152	380	2	43	5	4	2	83.1	165.9	30.2	8	13	5.1	2	3	1	3.65
0.644	2.819	1.34	4.77	3.73	2.1	4.5	279	597.8571429	2	42	3	2	1	57.9	167.4	20.7	13	17	5.1	2	1	1	4.45
0.463	2.948	1.09	6.27	3.73	1.5	5.4	158	568.8	1	49	3	3	1	58.5	179	18.3	13	19	5.5	2	1	1	4.27
1.152	3.491	1.68	5.66	8.93	1.6	5.9	262	966.125	2	56	2	2	1	74.9	162.1	28.5	18	18	5.4	2	1	1	5.64
0.508	2.638	1.22	5.88	5.41	3.2	2.7	221	186.46875	1	28	5	5	1	71.4	168.5	25.1	21	26	5.8	2	3	1	4.11
0.903	4.681	1.03	5.77	27.02	2.2	2.4	227	247.6363636	1	62	4	3	1	122.5	182.6	36.7	36	23	6.2	2	3	1	6.08
2.495	3.233	0.78	7.11	22.8	2.5	2.4	284	272.64	1	47	1	3	1	119	181.6	36.1	102	94	6.3	2	3	1	5.02
1.321	1.215	1.16	8.27	28.3	1.9	4.4	262	606.7368421	2	74	2	3	2	84.6	154.6	35.4	48	37	8.5	1	3	1	2.92
0.926	4.37	1.06	6.16	19.99	2.9	6.5	230	515.5172414	1	48	4	5	1	109.3	178.6	34.3	29	21	5.9	2	3	1	5.82
0.406	1.681	2.4	5.11	5.3	1.7	1.8	182	192.7058824	2	62	3	5	2	56.3	161	21.7	10	19	5.5	2	3	1	4.29
0.598	2.534	1.22	5.5	4.16	2.6	4.3	217	358.8846154	1	25	3	2	1	57	173.1	19	12	20	5.2	2	1	1	4.03
2.19	2.379	1.03	5.05	47.71	2.2	2.9	227	299.2272727	1	37	3	4	1	111.9	180.8	34.2	74	54	5.4	2	3	1	4.27
2.529	5.741	1.27	6.77	12.85	2.5	3.5	203	284.2	2	67	3	5	1	101	158.9	40	12	13	6.1	2	3	1	8.17
0.677	3.491	1.29	5.94	6.58	2.3	2.9	231	291.2608696	1	33	3	5	1	117.9	182	35.6	13	16	5.7	2	3	1	5.07
3.681	2.483	0.96	2.94	199.9	3.8	6.4	297	500.2105263	2	52	4	4	2	88.8	161.4	34.1	22	16	10	1	3	2	4.86
1.253	3.103	1.99	6.11	18.22	3.7	8	509	1100.540541	2	55	3	3	1	90.2	163.9	33.6	10	12	5.1	2	1	1	5.59
0.847	4.267	1.89	5.72	6.82	2	4.8	294	705.6	2	60	3	3	1	99.3	163.3	37.2	9	15	5.7	2	3	1	6.49
1.264	4.474	1.5	6.44	19.74	1.8	5.8	360	1160	2	67	4	4	2	108.4	159.1	42.8	8	12	6.1	2	3	1	6.49
0.497	2.612	1.34	5.94	5.7	2.3	7.5	275	896.7391304	1	63	4	3	3	83.2	180	25.7	43	50	5.6	2	1	1	4.19
1.163	2.56	1.32	5.55	6.18	2.2	5.1	340	788.1818182	1	23	3	5	3	97	176.7	31.1	34	24	5.8	2	2	1	4.37
1.027	2.405	1.73	4.83	2.31	1.5	5.2	180	624	1	54	4	4	3	79.8	174.7	26.1	23	38	5.5	2	1	1	4.58
1.152	2.276	0.67	4.88	6.13	3	2.4	245	196	1	47	3	4	1	105.5	188	29.8	63	60	5.3	2	1	1	3.44
0.621	2.224	1.55	7.44	17.49	2.2	4.8	228	497.4545455	1	44	4	3	1	118.4	184.3	34.9	28	17	7	2	1	1	4.06
0.813	2.56	1.4	5.55	3.11	1.7	4.3	157	397.1176471	1	71	3	3	2	56.6	175.4	18.4	18	20	5	2	3	1	4.32
0.61	2.715	1.01	5	11.23	1.1	3	163	444.5454545	1	62	3	4	1	78.2	167	28	16	17	5.4	2	3	1	4.01
0.632	3.258	1.06	6.11	21.28	0.9	2	195	433.3333333	1	72	5	4	1	84	167.1	30.1	17	23	5.1	2	3	1	4.6
0.542	3.155	1.16	5.33	10.8	2.9	3.2	319	352	2	22	3	4	1	78.6	158.5	31.3	13	14	5.4	2	2	1	4.58
2.235	1.94	0.88	8.72	13.84	1.7	6.6	307	1191.882353	1	76	3	5	1	96.4	185.6	28	31	30	6.7	1	3	1	3.67
2.179	2.353	1.22	5.33	18.44	1.8	2.2	224	273.7777778	1	62	4	4	2	100.6	170.7	34.5	13	31	5.9	2	1	1	4.42
0.881	2.302	1.68	6.27	7.75	1.5	5.8	254	982.1333333	1	30	3	4	1	91.1	174.4	30	37	22	5	2	2	1	4.37
0.881	3.026	1.37	5.33	5.12	1.5	3	238	476	2	45	3	5	1	71.7	166	26	19	20	5.7	2	3	1	4.76
1.344	4.474	1.55	5.55	7.7	1.2	2.5	230	479.1666667	1	48	5	5	1	71	166.8	25.5	20	22	5.2	2	2	1	6.57
1.129	3.233	1.03	6	5.98	2.3	1.9	200	165.2173913	1	55	4	4	1	88.7	167.8	31.5	24	27	5.8	3	1	1	4.73
1.208	2.741	1.34	8.27	12.93	2.1	6.6	270	848.5714286	2	56	5	3	2	125.5	155	52.2	17	12	6.2	3	3	1	4.58
0.519	1.733	1.06	5.44	3.52	2.4	4	267	445	1	20	4	3	1	72.8	184.9	21.3	23	27	5.6	2	1	1	3.08
3.952	2.095	0.78	9.05	8.38	2.3	4.8	211	440.3478261	1	72	1	2	2	84.4	169.7	29.3	20	16	7.3	1	3	1	4.34
1.264	1.733	2.04	7.16	12.84	3.6	4.4	254	310.4444444	2	61	4	4	1	100.7	170.6	34.6	18	28	5.9	1	2	1	4.29
0.813	4.163	1.37	6.11	7.3	3.1	3.3	185	196.9354839	1	56	3	5	2	84.5	175.5	27.4	56	39	5.5	2	3	1	5.87
1.152	4.732	1.55	6.11	9.25	1.2	6.3	229	1202.25	1	54	4	4	2	80.8	178.4	25.4	19	24	5.3	2	3	1	6.75
1.276	2.172	1.4	8.22	21.24	2	5	154	385	1	77	4	3	1	91.2	171.6	31	22	20	7.2	2	3	1	4.09
1.468	1.396	2.17	4.55	8.96	3.2	8.9	195	542.34375	2	27	4	4	3	84.3	162	32.1	6	12	5.1	2	3	1	4.14
0.361	2.198	1.4	7.38	17.04	1.2	4	234	780	2	54	2	4	1	96.1	162.7	36.3	9	10	6	2	3	1	3.8
2.292	6.517	0.91	6.33	6.02	3	5.1	284	482.8	2	57	5	2	1	54.6	157.2	22.1	9	13	6	2	1	1	8.48
1.118	3.905	1.86	6.55	5.45	1.6	1.6	260	260	2	64	3	3	2	59.5	157.3	24	14	17	5.5	2	3	1	6.21
1.31	3.31	1.47	5.44	4.09	2.8	4	222	317.1428571	1	57	4	2	1	77.1	171.8	26.1	12	18	6	2	1	1	5.33
1.219	3.181	1.06	5.16	14.69	2.9	4.7	255	413.2758621	2	24	3	3	1	71.8	157.9	28.8	12	14	5.4	2	3	1	4.76
0.768	1.371	0.88	5.16	5.78	1.9	3.4	491	878.6315789	1	64	4	4	2	86.9	171.1	29.7	25	46	5.1	2	3	1	2.64
2.314	3.62	1.34	6.94	18.39	3.4	4.7	307	424.3823529	1	54	5	4	1	145.2	186	42	23	18	6	2	3	1	5.92
0.587	2.664	1.34	5.55	7.24	1.6	2.9	216	391.5	1	47	5	5	1	78.3	180.7	24	23	18	5.1	2	2	1	4.29
0.587	2.379	1.66	5.38	4.38	2.8	4	290	414.2857143	2	66	3	4	1	52.4	155.3	21.7	10	14	5.5	2	1	1	4.32
1.863	3	0.96	5.83	8.13	1.4	2.4	226	387.4285714	1	63	1	1	1	82.8	170	28.7	40	25	5.6	2	3	1	4.71
0.565	4.551	2.17	5.44	6.45	1.4	3.6	209	537.4285714	2	71	3	3	3	55.5	159	22	9	14	5.8	2	3	1	6.9
1.445	2.508	0.85	7.16	22.52	2.1	2.6	256	316.952381	1	42	3	5	1	88	173.2	29.3	12	12	5.5	2	3	1	3.96
1.118	2.767	1.32	6.27	18.53	2.4	3.1	129	166.625	1	74	1	5	1	82.4	165.4	30.1	24	22	5.7	2	3	1	4.55
1.931	3.233	1.11	5.27	6.68	1.9	4.9	208	536.4210526	1	73	5	4	1	74	158.3	29.5	19	21	5.6	2	3	1	5.12
1.163	2.793	1.14	8.16	9.62	2.8	3.4	420	510	1	67	4	4	1	87.8	178.2	27.6	18	13	6.5	2	3	1	4.42
0.982	4.474	1.66	6.16	14.52	1.3	2.3	164	290.1538462	2	44	1	3	1	71.1	172.6	23.9	23	28	5.4	2	3	1	6.52
0.361	1.758	1.53	6	8.18	2.6	2.5	189	181.7307692	1	31	4	4	1	95.9	175.3	31.2	15	14	5.7	2	1	1	3.52
1.039	2.405	1.32	5.33	17.1	1.7	6.7	257	1012.882353	2	45	4	4	1	154	161	59.4	14	11	5.8	2	3	1	4.16
0.519	2.845	1.47	5.27	2.34	1.9	4.5	159	376.5789474	1	39	4	3	1	64.4	184.6	18.9	11	16	5.4	2	1	1	4.55
0.373	2.767	1.34	5.88	5.95	1.6	2.6	498	809.25	1	57	4	4	2	73.8	166.6	26.6	16	16	5.3	2	1	1	4.29
1.366	3.258	1.53	5.72	7.6	3.2	3.7	389	449.78125	2	27	1	5	1	66.2	153	28.3	21	22	5.6	2	3	1	5.33
0.644	2.431	1.29	5.61	14.25	2.4	3	215	268.75	1	24	1	1	1	85	168.2	30	29	19	5.9	2	3	1	4.03
0.452	2.896	1.47	7.6	3.35	2.3	3.3	189	271.173913	1	61	4	4	2	92.4	172.5	31.1	14	19	6.5	2	3	1	4.58
0.598	2.483	1.11	5.16	10.87	2	4.9	189	463.05	2	26	3	4	3	71.1	157.7	28.6	19	25	4.6	2	1	1	3.88
1.152	2.689	1.29	6.66	6.33	1.4	5.5	192	754.2857143	2	78	2	1	3	49.1	141.1	24.7	11	13	6.7	1	3	1	4.47
0.587	1.164	1.29	4.83	2.68	1.6	2.8	204	357	1	25	3	5	3	61.5	177.3	19.6	13	15	4.6	2	3	1	2.77
1.027	2.612	1.55	6	4.36	1.7	2	183	215.2941176	1	60	4	2	1	79.7	173.1	26.6	18	28	6.3	2	1	1	4.6
1.852	2.457	1.22	7.83	35.58	4.4	6.1	264	366	2	63	1	3	1	95.5	155.4	39.5	42	36	6.1	2	3	1	4.4
0.632	1.009	1.32	8.99	28.24	1.9	4.5	266	630	1	71	1	3	1	100.6	172.1	34	25	18	8	1	3	1	2.66
0.937	2.767	1.86	5.38	4.78	2.8	3.2	272	310.8571429	1	26	1	4	3	71.6	167.1	25.6	44	26	5	2	3	1	5.02
3.669	2.379	0.75	5.44	11.03	2.6	5.5	223	471.7307692	2	54	5	3	1	74.6	155.7	30.8	12	17	5.7	2	1	1	4.53
0.711	2.198	1.81	5.11	7.36	2.3	6.2	271	730.5217391	2	47	5	4	1	58.5	150.4	25.9	14	14	5.4	2	3	1	4.32
4.019	1.345	0.57	13.3	53.07	1.1	4.6	377	1576.545455	1	62	2	4	2	111.8	172.9	37.4	34	18	7.3	1	3	1	3.31
4.889	6.025	1.42	5.72	15.92	2.9	4.9	217	366.6551724	1	35	5	1	1	85.7	183.5	25.5	96	57	5.6	2	2	2	9.93
1.027	2.586	1.06	8.27	23.27	2.3	3.5	402	611.7391304	2	43	3	5	1	105.5	170.1	36.5	27	22	7.5	1	3	1	4.09
0.553	1.319	1.42	5.33	8.22	1.5	3.6	180	432	1	80	4	4	2	86.5	175.5	28.1	21	24	4.4	2	3	1	3.05
0.666	2.353	1.45	5.11	2.42	2	10.4	210	1092	1	28	4	3	3	58.4	175	19.1	16	20	5.7	2	1	1	4.11
0.565	2.172	1.37	6.16	9.53	2.4	5.3	281	620.5416667	1	72	3	4	1	58.9	173.4	19.6	15	19	6	2	1	1	3.83
1.423	4.138	1.6	5.61	7	0.9	3.3	255	935	1	67	3	4	1	68.1	167.4	24.3	19	20	5.4	2	3	1	6.31
1.31	2.896	1.47	6.33	21.48	5.2	2.9	394	219.7307692	1	75	4	3	1	111.8	181.1	34.1	20	18	6	2	3	1	4.91
1.49	3.724	1.24	11.5	12.88	2.9	1.8	153	94.96551724	2	80	4	2	2	89.1	153.5	37.8	14	16	9.2	1	3	1	5.59
0.881	2.612	1.29	4.77	5.08	2.5	3.1	171	212.04	2	52	4	5	3	93.3	161.4	35.8	17	16	5.5	2	1	1	4.29
0.971	1.526	4.6	5.05	3.37	1.6	3.8	177	420.375	2	46	5	5	3	60.6	168.3	21.4	28	45	4.9	2	1	1	6.49
0.666	2.043	1.55	6.66	34.41	1.1	2.9	186	490.3636364	2	68	4	3	2	95.1	153.8	40.2	18	19	5.7	2	3	1	3.9
1.027	3.982	1.24	5.38	8.29	2	3.8	246	467.4	2	40	3	5	2	74.5	167.6	26.5	8	13	5.5	2	2	1	5.64
1.716	2.121	1.14	7.27	20.32	3	5.6	337	629.0666667	2	54	3	3	1	99.1	154	41.8	25	23	6.9	1	1	1	3.93
0.745	1.81	0.72	5.55	2.92	1.9	3.1	218	355.6842105	1	50	4	3	2	75	164.3	27.8	24	30	5.5	2	1	1	2.9
1.185	3.207	0.85	8.1	30.59	1.7	4.2	160	395.2941176	1	60	3	4	3	124.5	173.4	41.4	21	19	6.7	1	3	1	4.55
0.542	2.172	1.81	5.44	6.7	1.9	8.6	167	755.8947368	2	77	3	3	2	49.2	143.1	24	17	20	5.6	2	3	1	4.24
0.271	1.526	1.6	5.61	3.52	2	2.3	194	223.1	2	34	2	2	1	54	157.5	21.8	11	14	5.1	2	3	1	3.34
1.66	3.207	1.16	7.72	19.59	1.9	3.8	258	516	1	36	3	3	1	123	189.1	34.4	56	24	6	1	3	1	5.04
1.75	1.396	1.27	7.22	15.19	1.8	2.9	225	362.5	1	79	2	2	2	77.1	167.9	27.3	18	15	6.7	3	3	1	3.34
0.361	1.707	2.22	5.72	5.51	1.5	3	128	256	2	67	4	3	2	46.4	151.3	20.3	12	20	6.1	2	1	1	4.14
2.281	4.086	1.01	4.94	4.79	1.9	2.7	237	336.7894737	2	63	2	3	1	62	156.1	25.4	16	15	5.5	2	2	1	6.05
1.298	3.724	1.11	6.16	13.71	2.1	4.2	289	578	1	42	1	1	1	64.1	158.7	25.5	24	18	5.8	2	1	1	5.38
2.145	1.577	0.88	9.71	14.84	1.8	5.2	239	690.4444444	1	55	3	3	1	118.7	181.8	35.9	27	21	7.7	1	3	1	3.28
1.614	4.241	1.5	5.22	14.52	1.5	3	223	446	1	46	3	4	1	90.6	175.5	29.4	20	17	5.4	2	3	1	6.41
0.316	2.146	1.68	5.88	13.41	1.4	3.1	199	440.6428571	1	53	5	4	1	104	183.7	30.8	19	16	5.2	2	3	1	4.01
1.773	4.215	1.14	5.77	2.56	1.5	2.9	249	481.4	1	68	3	3	1	74.7	171.3	25.5	16	20	5.5	2	3	1	6.1
1.185	2.327	1.37	5.83	8.89	2.5	4.4	279	491.04	1	37	3	2	1	78.1	188.2	22.1	13	17	5.7	2	3	1	4.19
0.948	3	1.03	7.55	12.73	2.6	6.3	245	593.6538462	2	52	3	3	3	119.1	165.8	43.3	33	21	6.7	1	1	1	4.45
0.813	3.077	1.19	6	6.81	1.1	3.4	139	429.6363636	1	33	2	4	2	56.7	172.7	19	7	14	5.5	2	1	1	4.63
0.621	2.095	2.28	5.16	7.77	2.1	2.8	164	218.6666667	1	67	4	4	1	111.4	186.1	32.2	16	16	6.2	1	3	1	4.65
0.869	2.095	1.53	3.66	11.96	1.5	6	180	720	1	27	4	2	1	93.8	189	26.3	8	16	5	2	1	1	4.01
0.677	3.517	1.42	5.88	5.08	2.6	3.7	223	317.3461538	2	51	3	3	2	89	163.3	33.4	17	19	5.6	2	1	1	5.22
0.881	1.371	1.03	6.94	6.6	2.8	4.2	234	351	2	39	1	4	3	100.1	166.4	36.2	12	13	6.4	2	1	1	2.82
1.4	2.353	1.76	5.5	19.75	2.4	4.8	250	500	2	63	2	4	1	72.6	156.7	29.6	15	17	5.8	2	3	1	4.68
0.565	2.353	1.45	6.61	14.54	2.2	6	242	660	1	54	3	2	1	106.7	173	35.7	40	27	5.9	2	1	1	4.09
1.716	2.689	0.91	16.5	8.77	2	5.9	311	917.45	1	62	3	3	1	97.5	178.1	30.7	25	14	9.9	1	3	1	4.29
0.497	2.431	1.5	6.11	9.62	1.6	2	186	232.5	1	71	4	3	2	85.5	170.7	29.3	9	16	5.7	2	3	1	4.16
2.292	4.422	1.47	5.61	7.44	1.3	5	257	988.4615385	2	80	3	3	2	66.2	159.2	26.1	14	18	2.8	2	3	1	6.88
1.095	1.009	0.93	9.21	25.78	2.1	4.7	372	832.5714286	1	68	1	1	2	104.3	167.4	37.2	19	17	8	1	3	1	2.43
0.587	2.327	1.45	5.5	5.94	2.2	5.5	356	890	2	41	4	2	3	74.9	160.6	29	11	13	5.8	2	3	1	4.06
0.768	1.06	1.14	6.72	10.53	2	2.8	259	362.6	1	69	5	5	1	63.4	157.5	25.6	24	22	6.1	1	3	1	2.59
6.176	2.457	0.65	5.83	17.81	1.7	3.8	214	478.3529412	1	33	3	5	1	97.7	172.9	32.7	32	21	5	2	3	1	5.46
0.677	2.612	1.32	5.66	8.26	2.8	2.8	291	291	2	39	5	5	1	65.1	153.1	27.8	9	12	4.7	2	3	1	4.24
1.084	3.077	1.06	5.72	6.86	1.8	6	277	923.3333333	1	38	4	3	3	89.7	171.5	30.5	13	13	5.6	2	1	1	4.6
1.761	2.819	1.11	5.44	23.88	1.9	4.5	224	530.5263158	2	61	2	1	3	80.4	150	35.7	28	25	6.7	1	3	1	4.65
0.711	2.095	1.06	5.11	27.91	2.3	4.3	328	613.2173913	2	37	3	2	1	90	159.9	35.2	21	16	5.6	2	3	1	3.49
0.96	2.612	0.85	7.72	97.23	2	5.2	310	806	2	35	3	5	1	148.9	167.4	53.1	20	18	5.7	2	1	1	3.88
0.474	1.707	1.14	6.16	12.31	3	4.6	289	443.1333333	1	23	3	4	3	101.1	187	28.9	18	16	5.5	2	1	1	3.1
2.382	2.664	0.91	6	14.78	2	5.9	254	749.3	1	70	3	3	1	81.5	171.1	27.8	21	21	5.7	2	1	1	4.53
1.016	3.75	1.06	5.27	3.9	2.6	5.5	260	550	1	57	3	3	2	66.3	170.5	22.8	15	15	5.4	2	1	1	5.22
0.655	2.896	1.37	4.94	7.53	2.7	2.2	255	207.7777778	2	48	5	4	1	99.1	175.1	32.3	15	16	5.4	2	3	1	4.55
1.603	2.56	1.16	6.94	21.18	1.9	5	296	778.9473684	2	80	3	3	1	81.8	153.7	34.6	19	19	6.4	2	3	1	4.37
1.174	2.948	2.07	4.66	3.84	0.6	1.4	232	541.3333333	2	47	4	4	2	80	163.2	30	13	18	5	2	2	1	5.48
2.145	2.017	1.11	7.22	30.14	2.9	4.6	238	377.5172414	2	67	3	4	1	158.8	163.5	59.4	27	25	7.9	1	3	1	3.96
2.168	3.827	0.72	13	17.99	1.7	2.3	295	399.1176471	1	52	4	4	2	159.2	184.1	47	47	26	9.4	1	1	1	5.46
1.603	4.112	1.94	5.55	8.76	2.7	5.2	346	666.3703704	2	53	3	4	1	71.3	166.3	25.8	16	15	5.8	2	2	1	6.7
2.281	4.422	1.19	6.16	18.14	2.3	4.9	254	541.1304348	2	35	2	4	3	138.1	171.7	46.8	33	31	5.1	2	1	1	6.59
1.039	2.198	1.68	5.11	17.5	1.4	1.9	215	291.7857143	2	61	4	5	1	79.2	155.1	32.9	17	17	5.7	2	3	1	4.32
1.468	4.293	1.78	5.55	11.07	1.1	2.5	249	565.9090909	2	39	5	3	1	110.6	168.9	38.8	16	14	5.3	2	3	1	6.67
1.784	4.06	1.06	16.2	3.09	2.5	2.4	326	312.96	1	53	4	2	1	92.4	175.5	30	53	32	10.2	1	3	1	5.87
0.576	1.345	0.96	6.72	16.82	2	3.1	218	337.9	1	80	3	5	1	102.9	173	34.4	36	28	6	2	3	1	2.61
0.655	3.129	1.63	5.72	1.86	1.5	5.6	250	933.3333333	1	48	4	4	1	83	190.4	22.9	11	19	4.6	2	3	1	5.04
2.732	2.638	0.96	6.16	11.22	2.1	5.7	264	716.5714286	1	40	3	2	2	87.4	171.7	29.6	21	17	5.5	2	1	1	4.65
0.734	2.638	1.5	5.22	2.57	1.5	2.5	266	443.3333333	2	60	3	4	2	55.5	156.1	22.8	9	15	5.4	2	3	1	4.47
1.095	1.345	1.09	6.83	4.45	2.1	6.6	287	902	1	80	3	2	1	88.7	166	32.2	28	20	6	3	3	1	2.9
0.463	1.552	1.66	5.27	2.84	2.4	3.2	248	330.6666667	1	27	3	3	1	68.2	175.1	22.2	7	14	5	2	1	1	3.47
1.468	2.56	1.63	5.61	16.16	1.8	3.7	237	487.1666667	2	34	2	4	2	74.6	161.5	28.6	14	16	5.4	2	3	1	4.78
1.298	1.629	1.14	6.16	5.33	1.4	7.1	132	669.4285714	1	72	3	4	2	56.2	165	20.6	17	17	6.7	1	1	1	3.31
0.373	2.741	1.4	5.38	8.98	2.3	3.7	330	530.8695652	1	37	5	2	2	93.6	169.8	32.5	65	38	6	2	1	1	4.32
0.869	1.81	1.01	8.94	37.75	1.8	5.3	194	571.2222222	1	61	5	3	1	82	172.3	27.6	61	31	7.1	1	3	1	3.21
1.694	2.948	1.42	5.94	6.11	3.4	7.2	320	677.6470588	2	44	5	4	2	76	161.3	29.2	30	29	5.6	2	1	1	5.04
1.694	1.862	1.29	7.77	19.75	1.5	4.8	229	732.8	2	50	1	5	1	87	158.2	34.8	15	12	6.9	1	1	1	3.83
1.4	4.034	1.01	20.7	17.59	3	9.7	326	1054.066667	1	50	3	2	2	118.4	178.3	37.2	41	30	14.1	1	1	1	5.64
2.258	2.586	0.78	8.77	21.69	1.7	5	159	467.6470588	1	65	3	3	1	110.9	172.9	37.1	40	34	6	2	3	1	4.27
2.01	2.353	0.96	8.05	12.91	2.4	5.4	255	573.75	1	60	3	3	1	123.1	179.2	38.3	25	20	6.7	1	1	1	4.11
0.644	3.672	1.47	5.27	10.59	2.8	4	97	138.5714286	1	62	4	2	1	85.6	166.7	30.8	14	13	5.5	2	1	1	5.4
0.361	2.353	1.86	4.88	3.21	2.3	3.1	264	355.826087	2	32	4	2	3	61	162.4	23.1	25	41	5.2	2	1	1	4.4
1.84	2.457	1.01	6.83	29.24	2.6	3.9	205	307.5	2	43	3	3	1	106.1	173.9	35.1	13	18	5.9	1	3	1	4.19
0.96	2.793	1.29	5.83	25.18	2.4	3.7	263	405.4583333	2	37	1	2	1	81.5	154.9	34	15	14	5.5	2	3	1	4.5
1.648	1.965	1.24	9.44	31.03	1.8	4.7	167	436.0555556	1	72	1	4	1	90.8	171.6	30.8	33	22	8.2	1	3	1	3.85
0.632	1.758	1.22	7.49	10.04	1.6	7.9	357	1762.6875	1	68	4	3	2	89	169.7	30.9	11	9	6.3	1	1	1	3.28
0.869	1.707	1.27	4.83	3.22	2.9	2.6	180	161.3793103	2	43	3	1	3	53	167.5	18.9	17	22	4.9	2	1	1	3.36
0.858	2.017	0.93	5.44	7.21	1.8	4.7	108	282	1	61	1	1	1	97	172.4	32.6	8	17	5.1	2	1	1	3.34
2.416	2.379	1.09	6.88	20.63	1.8	6.3	246	861	1	72	1	3	1	85.1	164.4	31.5	18	19	6.8	1	3	1	4.4
0.734	2.095	1.37	5.66	8.82	2	5.5	229	629.75	2	80	4	2	2	82.1	160.6	31.8	8	16	5.8	2	3	1	3.8
2.089	4.267	0.93	14.9	5.68	2.8	6	228	488.5714286	1	43	4	3	1	84.3	171.3	28.7	6	9	14.1	1	1	1	6.08
0.982	3.103	1.19	5.16	20	1.9	3.2	233	392.4210526	1	25	4	3	3	112.7	175	36.8	39	19	5.5	2	1	1	4.71
2.529	2.845	0.83	8.16	27.62	3.3	4.8	255	370.9090909	2	32	1	3	1	144.6	167	51.8	14	11	6.6	3	3	1	4.68
0.406	2.715	1.45	5.72	4.59	2	2.3	157	180.55	2	80	4	5	2	90.8	159.2	35.8	14	20	5.8	2	1	1	4.37
3.218	4.086	0.85	5.72	18.94	2.6	3.3	252	319.8461538	1	28	5	4	3	96.9	170.6	33.3	80	34	5.4	2	1	1	6.31
0.542	3.051	1.86	5.77	6.57	2.2	3.3	107	160.5	1	59	3	3	1	68.6	168.9	24	20	18	5.4	2	2	1	5.15
2.145	5.224	1.53	5.66	13.9	2.4	5.2	279	604.5	2	60	3	4	2	88.2	165	32.4	29	32	5.5	2	3	1	7.68
2.45	2.948	1.5	4.94	7.84	2.1	3.1	185	273.0952381	1	51	3	4	1	73.9	172.9	24.7	27	23	5.1	2	1	1	5.4
0.339	2.483	1.73	5.88	6.35	1.5	2	334	445.3333333	1	64	2	4	2	78.7	172.2	26.5	18	19	6.4	1	3	1	4.4
2.19	3.672	1.03	9.05	11.35	1.6	4.9	162	496.125	2	64	3	4	1	105.4	159.6	41.4	23	25	6.7	1	3	1	5.61
0.824	2.974	1.27	5.72	17.77	2.7	4.5	156	260	1	33	3	4	1	115.6	181.9	34.9	86	54	5.4	2	3	1	4.6
0.903	2.457	1.53	6.33	16.01	1.3	1.9	253	369.7692308	2	78	4	1	2	123.5	173.6	41	15	17	6.3	1	3	1	4.37
1.671	1.914	0.93	5.44	18.62	2.4	9.3	277	1073.375	1	42	3	2	1	89.9	181.1	27.4	9	13	5.3	2	1	1	3.52
1.287	2.25	1.42	6.61	22.89	1.3	3.4	164	428.9230769	1	69	3	5	1	91.4	162.8	34.5	30	20	5.2	2	3	1	4.19
2.01	2.767	1.03	5.22	3.23	2.7	3.7	233	319.2962963	1	55	5	5	1	61.1	167.3	21.8	93	63	4.8	2	3	1	4.6
0.802	2.302	2.02	5.33	6.52	1.2	3.2	142	378.6666667	2	80	1	3	2	69.1	160.7	26.8	12	16	6	2	3	1	4.65
1.671	5.431	1.53	6.11	11.42	3.3	4.3	347	452.1515152	2	80	3	5	2	82.7	161.5	31.7	11	15	5.8	2	1	1	7.65
1.513	3.801	1.16	6	7.62	2.3	2.4	244	254.6086957	1	58	3	4	2	73.2	172.1	24.7	38	29	4.8	2	1	1	5.59
0.542	3.362	1.63	5.38	6.93	1.4	1.9	148	200.8571429	1	62	3	4	1	64.6	164.8	23.8	26	35	5.3	2	3	1	5.22
1.479	2.612	1.06	9.6	6.94	2.1	4.2	271	542	1	60	1	2	2	84.2	171.4	28.7	12	12	8	1	1	1	4.27
1.027	1.345	1.22	16.4	54.75	1.5	2.8	169	315.4666667	1	78	5	2	2	89.6	167.2	32.1	23	38	9.3	1	3	1	3.03
0.689	2.508	1.58	9.71	3.74	1.9	4.9	274	706.6315789	1	69	5	4	1	81.2	170.9	27.8	11	11	6.5	1	1	1	4.4
1.761	1.733	0.8	4.77	16.15	2.7	5.4	313	626	2	29	4	4	1	121.3	165.6	44.2	11	12	5.7	2	1	1	3.23
0.982	3.051	1.76	5.38	5.07	1.9	2.9	272	415.1578947	2	60	3	4	1	49.7	161.1	19.1	9	16	5.6	2	3	1	5.22
0.768	2.017	1.66	6.22	7.19	0.9	2.3	222	567.3333333	1	67	4	3	1	76.4	171.6	25.9	17	17	5.4	2	3	1	4.01
0.632	3.75	1.11	5.55	10.19	1.9	2.7	278	395.0526316	1	42	4	5	2	85.3	164.2	31.6	18	26	5.7	3	3	1	5.12
2.089	2.043	1.19	7.94	7.56	1.9	4.9	171	441	1	73	3	4	1	99	182.5	29.7	18	18	6.9	1	3	1	4.03
2.247	2.508	0.83	6.27	15.59	1.7	3.8	187	418	1	41	3	5	3	66.8	171.9	22.6	28	20	5.2	2	3	1	4.22
1.389	1.914	1.24	8.94	13.19	2.3	9.6	517	2157.913043	2	67	3	2	1	84.2	153.3	35.8	9	14	8.1	1	1	1	3.72
4.211	2.069	0.96	6.88	15.95	2.6	5.6	256	551.3846154	1	63	2	5	1	95.8	170.1	33.1	54	29	6.4	2	1	1	4.58
1.106	3.155	1.63	6.77	13.41	1.9	3.4	175	313.1578947	2	70	2	1	3	57	149.5	25.5	14	19	5.4	2	2	1	5.22
0.452	0.776	2.87	6.88	111.38	0.8	4.1	228	1168.5	2	54	4	3	2	60.7	155.1	25.2	12	13	7	1	3	1	3.9
1.389	1.965	1.01	7.77	26.78	1.8	5	338	938.8888889	1	73	3	5	1	105	175.5	34.1	21	19	6	2	3	1	3.54
0.711	3.827	1.24	5.66	10.26	2.3	7.1	278	858.173913	2	34	5	4	1	120.7	171.3	41.1	14	16	5.4	2	1	1	5.35
0.519	2.172	1.6	5.11	4.51	1.3	3.4	313	818.6153846	1	72	4	4	1	74.7	176.5	24	12	14	5.9	2	3	1	4.03
2.811	3.465	1.58	5.22	7.22	1.6	7.7	234	1126.125	2	54	2	5	1	87.7	164.9	32.3	26	18	5.2	2	2	1	6.18
1.174	0.672	0.91	4.83	7.77	0.9	4.6	133	679.7777778	1	63	4	4	3	63.8	170.9	21.8	24	21	5.1	2	3	1	2.09
0.621	2.043	1.14	8.83	5.34	6	6.4	303	323.2	1	67	5	4	1	97.4	184.2	28.7	35	21	8.2	1	3	1	3.49
2.721	3.31	0.93	6.55	32.99	1.3	3.8	210	613.8461538	1	41	1	3	2	108.3	164.3	40.1	71	43	5.6	2	2	1	5.35
1.502	2.638	1.29	7.88	16.18	1.9	3.8	221	442	2	80	3	3	1	79.9	157.6	32.2	15	13	6.6	3	3	1	4.55
1.355	2.069	1.14	6.05	21.55	1.4	4.5	183	588.2142857	1	80	3	3	2	87.5	165.4	32	25	24	5.8	3	3	1	3.78
2.066	1.603	0.75	7.05	10.16	1.3	4.6	133	470.6153846	1	65	4	3	1	67.1	168.5	23.6	9	12	7	1	1	1	3.15
1.106	2.224	1.06	8.88	18.5	3.2	3.4	261	277.3125	1	65	1	1	3	70	170.9	24	26	26	6.7	1	3	1	3.75
2.755	2.586	1.19	6.05	27.92	2.3	4.6	351	702	2	46	5	3	1	87.5	161.7	33.5	26	22	5.3	2	3	1	4.84
5.814	3.155	0.8	6.16	14.84	4.1	4.8	265	310.2439024	1	59	3	4	1	105.4	180.4	32.4	25	23	5.5	2	3	1	6.34
0.734	2.302	2.46	4.72	3.77	1.6	1.9	111	131.8125	2	53	5	4	1	61.8	165.3	22.6	15	20	5	1	1	1	5.07
0.847	4.138	1.4	5.61	9	1.1	2	173	314.5454545	2	45	4	4	1	96.1	170.1	33.2	7	11	5.8	2	1	1	5.87
1.874	2.146	1.22	6.66	14.17	1.9	2.2	405	468.9473684	2	59	4	3	1	91.1	163.6	34	17	17	6.4	1	3	1	4.09
1.682	4.06	0.96	9.77	26.83	2.2	4.9	233	518.9545455	1	41	3	4	2	153.4	182.5	46.1	21	14	7.2	1	3	1	5.72
2.529	4.086	0.98	5.61	11.71	2.5	2.1	171	143.64	1	40	5	5	1	73.5	174.5	24.1	56	34	5.6	3	2	2	6.13
3.387	3.75	1.37	5.66	5.83	2.2	4.4	309	618	2	64	2	3	1	51.7	144.8	24.7	23	21	5.4	2	1	1	6.54
2.213	3.801	1.32	5.83	16.98	3.9	6.1	340	531.7948718	2	48	4	2	1	80.9	161.1	31.2	14	15	6.7	2	1	1	6.03
0.61	2.483	1.42	5.38	16.28	1.9	5.7	322	966	2	23	3	5	1	117.7	166.7	42.4	16	15	5.1	2	3	1	4.19
1.626	2.767	1.5	6	9.08	1.7	2.5	250	367.6470588	2	59	3	4	1	83.7	165	30.7	14	21	5.5	2	3	1	4.91
1.073	3.491	1.29	6	10.29	2.5	3	254	304.8	1	36	3	3	1	114.6	192.9	30.8	24	16	5.8	2	3	1	5.22
0.847	2.948	1.5	5.38	11.33	1.9	5.8	387	1181.368421	2	65	2	4	2	121.1	151.3	52.9	15	15	5.4	2	3	1	4.81
0.429	1.603	1.27	6.11	19.92	2.1	2.3	324	354.8571429	1	20	1	3	3	95.4	178.7	29.9	28	28	4.9	3	3	1	3.13
1.863	3.362	1.34	12.2	4.4	1.9	4.4	190	440	1	56	1	1	1	86.2	173.6	28.6	21	18	10.4	1	3	1	5.46
0.373	1.655	1.81	6.61	2.84	1.4	6.1	271	1180.785714	1	71	4	2	2	54.5	173.3	18.1	11	23	5.6	2	1	1	3.7
1.569	2.302	1.37	4.72	35	2.6	5.2	245	490	2	57	3	4	1	92	165.3	33.7	23	16	5.7	2	1	1	4.29
1.344	2.276	1.03	8.44	7.35	2	1.4	170	119	2	80	4	1	2	69.9	168.5	24.6	9	17	7.1	1	3	1	3.88
0.497	1.733	1.5	5.44	13.81	2.3	5.4	338	793.5652174	1	21	5	4	3	99.8	173.3	33.2	36	34	5.3	2	1	1	3.49
0.485	4.138	1.86	5.44	5.64	1.6	4.5	186	523.125	1	80	3	5	2	61.8	170.7	21.2	16	23	5.5	2	3	1	6.18
2.563	3.595	0.93	5.72	44.4	2.2	4.1	130	242.2727273	1	44	5	2	1	83.5	167.7	29.7	28	17	5.4	2	1	2	5.59
0.689	1.396	1.91	6.77	5.13	1.5	5.2	193	669.0666667	2	75	5	4	2	50.8	157.4	20.5	43	42	5.4	2	3	1	3.65
1.287	3.388	1.06	5.44	5.19	2.6	2.6	328	328	1	39	3	5	1	90.3	188.7	25.4	25	25	6	2	1	1	4.99
1.061	3.414	1.09	5.44	17.21	2.1	6.2	296	873.9047619	2	54	4	4	1	111.4	167.4	39.8	13	14	5.5	2	2	1	4.94
0.734	1.991	1.45	13.1	13.99	1.1	4.5	104	425.4545455	1	50	2	2	3	124.1	171.1	42.4	58	35	8.8	1	1	1	3.78
1.524	1.758	1.47	3.94	17.2	2.1	4.3	206	421.8095238	2	68	3	4	1	108.8	160.1	42.4	17	15	7.9	1	3	1	3.83
1.389	2.405	0.72	6.99	15.16	1.8	3.6	217	434	1	45	3	4	1	110	173.4	36.6	34	19	6.1	2	1	1	3.7
0.802	3.801	1.89	5.05	7.41	2.8	5.5	250	491.0714286	2	58	4	3	1	69.4	157.6	27.9	20	22	5.5	2	1	1	6
1.66	3.258	1.24	5.72	5.78	1.2	2.4	212	424	1	43	3	3	1	94.5	188	26.7	24	23	5.6	2	3	1	5.17
0.395	1.655	1.81	4.72	0.71	1.4	1.5	118	126.4285714	1	75	4	5	2	73.2	170.4	25.2	22	26	5.8	2	3	1	3.7
0.835	2.302	1.97	7.38	12.73	2.1	4.4	184	385.5238095	2	60	2	5	1	91.9	155.7	37.9	20	19	5.2	1	3	1	4.63
0.881	2.198	0.98	6.27	39.38	1.7	3.2	188	353.8823529	2	59	4	3	3	132.4	166.8	47.6	25	24	6.2	2	1	1	3.57
1.366	1.965	1.4	8.72	6.07	1.9	4.1	221	476.8947368	2	80	3	5	2	77.8	160.3	30.3	11	16	7	1	3	1	3.9
0.644	2.586	1.32	5.88	3.87	2.1	4.2	216	432	1	51	4	3	1	68.7	175.3	22.4	10	14	6	2	3	1	4.19
2.473	2.612	0.98	8.77	10.25	2.5	5.1	326	665.04	2	55	2	2	1	92.2	154.8	38.5	19	16	7.5	1	3	1	4.58
0.621	3.362	1.29	5.11	6.25	1.6	5.2	196	637	1	47	3	4	2	118.6	186	34.3	21	27	5	2	3	1	4.91
1.027	4.603	3.13	19.8	3.14	2.3	3.8	254	419.6521739	2	57	4	4	1	97	167.3	34.7	11	15	11.1	1	3	1	8.09
1.694	2.302	0.93	5.72	12.5	2.1	6.7	363	1158.142857	2	26	5	5	3	100.8	167.4	36	12	11	5.6	2	1	1	3.9
0.711	2.508	1.06	4.88	13.52	1.4	7.4	247	1305.571429	1	26	4	4	1	121.8	181.5	37	23	18	4.1	2	3	1	3.9
2.856	3.982	1.01	6.05	7.3	1.7	4.6	274	741.4117647	2	59	3	4	1	81.6	152.1	35.3	8	11	5.9	2	2	1	6.21
1.276	2.741	2.07	5.22	2.89	1.3	2.7	244	506.7692308	1	46	5	4	1	73	174.4	24	25	27	5.2	2	1	1	5.33
1.129	3.62	1.47	6.44	7.32	2.4	3.6	280	420	2	69	3	2	2	64.6	162.4	24.5	103	56	5.8	2	1	2	5.56
0.802	3.155	1.45	5.27	9.84	1.8	3.6	216	432	2	54	3	5	2	55.2	158.9	21.9	14	18	5.6	2	1	1	4.94
1.626	2.715	1.16	6.55	29.79	1.5	6.3	233	978.6	1	52	4	2	1	128.7	176.2	41.5	14	14	5.5	2	3	1	4.53
0.982	2.664	1.84	6.05	22.57	3.1	9	351	1019.032258	2	47	3	3	1	76.4	166.3	27.6	25	15	5.9	2	1	1	4.91
1.231	3.103	1.09	6.05	22.85	3.2	4.3	276	370.875	1	52	5	5	1	85.5	172	28.9	25	19	6.4	2	3	1	4.71
1.287	4.474	1.66	15.6	10.56	3.3	4.8	339	493.0909091	1	41	4	3	1	117.9	190.5	32.5	12	10	9.3	2	1	1	6.65
0.294	1.681	1.4	5.44	8.23	1.4	1.8	179	230.1428571	1	23	2	4	3	68.5	181.3	20.8	13	15	5.1	2	1	1	3.28
1.423	2.457	0.93	9.33	15.21	2.1	5.1	227	551.2857143	1	76	1	1	2	87.1	159	34.5	17	17	8.8	1	3	1	3.98
0.903	2.405	1.11	4.66	10.2	1.7	3.5	293	603.2352941	2	41	4	4	1	81.2	170.7	27.9	13	14	5.1	2	1	1	3.9
1.389	6.181	1.42	6.38	11.62	2.5	2.7	156	168.48	2	58	4	2	2	58.5	166.9	21	18	25	5.6	2	1	1	8.17
2.845	2.483	1.11	6.11	8.47	1.8	5.4	248	744	1	63	2	5	1	86.3	166.5	31.1	32	20	6.3	2	3	1	4.71
1.129	3.75	1.58	5.44	11.38	1.9	2.9	284	433.4736842	2	66	3	4	2	83.3	165.7	30.3	14	17	5.6	2	3	1	5.79
0.948	1.5	1.16	7.99	170.96	1.7	2.6	110	168.2352941	1	59	4	3	1	93	179.1	29	35	30	8.6	1	3	1	3.1
0.598	1.138	1.47	5.16	3.05	2.5	1.1	186	81.84	2	31	4	2	3	44.6	168.5	15.7	7	16	4.9	2	1	1	2.92
0.666	3.051	1.5	5.72	10.04	1.6	3.3	208	429	1	57	4	3	1	117	186.3	33.7	18	25	5.6	2	1	1	4.84
2.1	1.474	1.53	5.27	1.97	2.4	3.8	242	383.1666667	1	69	3	4	2	74.6	176	24.1	22	21	4.9	2	3	1	3.78
2.202	2.172	1.58	7.05	14.48	1.9	4.3	336	760.4210526	2	79	3	2	2	72.8	157.5	29.3	9	13	6.5	2	3	1	4.6
0.677	1.965	1.19	5.44	3.92	2.1	2.8	240	320	1	22	3	4	1	61.5	173	20.5	16	17	5.2	2	3	1	3.49
1.208	3.051	1.11	5.33	9.45	3.5	8.7	280	696	1	42	5	4	1	56.5	169	19.8	22	16	5.2	2	1	1	4.65
0.452	1.19	1.27	4.55	6.5	2	3.9	224	436.8	2	24	2	4	3	58.3	157.6	23.5	12	22	5.5	2	1	1	2.74
4.347	2.25	0.8	22.6	19.94	1.8	4.1	282	642.3333333	1	38	5	1	3	80.1	165.9	29.1	21	15	14.3	2	1	1	4.68
1.095	1.241	0.91	5.33	21.9	1.8	1.9	259	273.3888889	2	65	2	1	1	99.6	149.4	44.6	25	30	5.3	2	3	1	2.64
0.858	2.586	1.86	5.16	3.5	1.2	2.5	215	447.9166667	1	69	4	4	2	55.7	167.3	19.9	17	24	5.8	2	1	1	4.81
2.077	2.767	1.03	5.44	5.58	2.2	4.2	250	477.2727273	1	27	1	4	3	76.9	168.2	27.2	29	18	4.9	2	1	1	4.63
0.384	3.414	1.86	4.33	1.32	2.9	2.1	169	122.3793103	1	55	4	3	3	83.4	174.5	27.4	34	37	5.4	2	1	1	5.43
1.897	3.827	1.29	7.88	13.14	1.8	2.9	234	377	2	54	1	4	2	57.7	154.6	24.1	19	17	6.2	1	3	1	5.9
1.106	3.026	1.16	5.5	4.04	3	12.3	227	930.7	1	48	4	3	1	83.7	178.5	26.3	12	16	5.2	2	1	1	4.65
1.163	2.896	1.22	5.77	10.33	2.3	5	291	632.6086957	2	51	2	2	3	109.1	161.8	41.7	35	23	6.1	2	1	1	4.6
0.553	3.595	1.84	5.38	3.86	3.1	2.6	172	144.2580645	2	57	3	4	2	67.5	166.7	24.3	11	20	5.4	2	3	1	5.66
0.869	2.948	1.73	5.94	8.47	1.9	5.3	243	677.8421053	2	67	3	5	1	104.8	160.7	40.6	21	20	5.5	2	3	1	5.04
2.269	5.327	1.16	6.38	7.34	2.3	4.9	245	521.9565217	1	63	3	2	1	71.4	165.2	26.2	19	18	6.2	2	3	1	7.5
0.847	2.741	1.24	14.6	3.75	1	4.9	247	1210.3	1	80	3	5	3	71.6	176.7	22.9	12	19	9.3	1	3	1	4.34
0.587	2.922	2.64	6.33	7.42	0.8	6.7	532	4455.5	2	80	3	5	1	55.6	162.9	21	38	50	4.8	2	3	1	5.79
0.553	2.508	2.07	5.55	29.44	3.5	4	259	296	2	23	3	4	1	88.1	163.2	33.1	29	21	5	2	3	1	4.84
1.174	2.534	1.11	8.99	12.02	1.7	4.8	164	463.0588235	1	74	3	1	2	99.8	179.2	31.1	14	20	7.4	1	3	1	4.14
1.106	3	1.55	5.22	15.35	2.1	3.1	209	308.5238095	1	39	4	4	1	102.9	180.7	31.5	25	25	5.6	2	1	1	5.02
0.44	1.241	1.5	5.5	3.68	1.3	4.8	195	720	1	80	3	1	1	85.6	168.4	30.2	14	22	6.1	2	3	1	3
1.321	3.543	1.27	5.66	10.05	1.8	3.4	172	324.8888889	1	24	5	3	1	112.3	181	34.3	23	21	5.3	2	3	1	5.35
2.777	4.086	1.55	4.44	30.67	1.5	2.8	236	440.5333333	1	21	2	3	2	77.3	168.1	27.4	16	15	5.3	2	1	1	6.8
0.429	4.112	2.51	6.11	5.18	1.9	2.9	205	312.8947368	1	43	5	4	1	69.8	177.2	22.2	36	26	5.2	2	3	1	6.75
1.558	3.905	1.84	4.61	6.56	2.2	4.4	233	466	2	36	3	4	1	84.6	172.7	28.4	35	20	4.7	2	1	1	6.36
0.531	2.483	1.14	5.66	9.77	1.4	4.5	157	504.6428571	1	55	2	1	3	77.1	172.3	26	17	20	5.5	2	1	1	3.88
1.152	2.896	1.37	5.22	4.33	1.1	4.2	143	546	2	80	3	3	2	58.4	156.2	23.9	7	13	5.4	2	1	1	4.73
1.14	3.595	1.71	5.94	21.67	1.9	3.4	258	461.6842105	2	62	2	4	1	73	159.6	28.7	97	75	5.2	2	3	1	5.77
0.835	4.189	1.29	5.83	7.27	2	4.7	342	803.7	1	64	4	3	2	114.3	174.5	37.5	14	16	6.2	2	3	1	5.82
0.429	3.336	1.73	5.66	7.1	2.1	2.7	185	237.8571429	1	52	4	4	2	94.3	178.8	29.5	25	23	5.8	2	3	1	5.25
